# Supplementary material for: Retinal input integration in excitatory and inhibitory neurons in the mouse superior colliculus in vivo
Source: eLife. 2023 Sep 8;12:RP88289. doi: 10.7554/eLife.88289 (PMC10491433; doi:10.7554/eLife.88289)
Supplement: Figure 1—source code 1. [file elife-88289-fig1-code1.zip]

Archive with 1 entries (1 files):
- eLife-VOR-RA-2023-88289/Figure 1XXXSource Code 1.ipynb
