# Supplementary material for: Retinal input integration in excitatory and inhibitory neurons in the mouse superior colliculus in vivo
Source: eLife. 2023 Sep 8;12:RP88289. doi: 10.7554/eLife.88289 (PMC10491433; doi:10.7554/eLife.88289)
Supplement: Figure 1—source code 1. [file elife-88289-fig1-code1.zip › eLife-VOR-RA-2023-88289/Figure 1XXXSource Code 1.ipynb]

# %% [code]
import numpy as np
import matplotlib.pyplot as plt
import os
import scipy.ndimage as ndimage
import scipy.ndimage as nd
import scipy.interpolate as interpolate
import seaborn as sns
from matplotlib import rcParams
import math
import pandas as pd
import warnings
warnings.filterwarnings('ignore')
%matplotlib inline

# %% [code]
rcParams['font.sans-serif'] = ['Arial'] 
rcParams['font.size'] = 6 #7
rcParams['pdf.fonttype'] = 42
rcParams['ps.fonttype'] = 42

rcParams['axes.linewidth'] = 0.5
rcParams['lines.linewidth'] = 0.5
rcParams['lines.markersize'] = 2.5
rcParams['lines.markeredgewidth'] = 0.0

rcParams['xtick.major.width'] = 0.5
rcParams['ytick.major.width'] = 0.5

to_inch = 0.393701
fwidth_cm = 10 #10. # cm
fheight_cm = 10. # cm

spwidth_cm = 1.5
spheight_cm = 3.
w = spwidth_cm/fwidth_cm
h = spheight_cm/fheight_cm
fwidth_inch = fwidth_cm * to_inch
fheight_inch = fheight_cm * to_inch

cmap = plt.cm.magma

lw_scatter = 0.4
ticks_fontsize = 6. 
spines_thickness = 0.5
ticks_width = spines_thickness
s_scatter = 8  
lw_stats_bar = 0.6
lw_scatter = 0.2
alpha_scatter = 0.6
width_bars = 1.5
tick_length = 3.
markersize_rasterdots = 1.5 
fs = 6.
lw = 0.3
despine_offset = 2

color_mpw = np.array([242,101,34])/255
color_su = [0.3,0.3,0.3] 
color_EXC = 'dimgray' 
color_INH = np.array([62,185,236.])/255   

# %% [code]
def calc_rf_center(rf,thr):
    rf_tmp = rf.copy() 
    rf_tmp[np.abs(rf_tmp)<= thr] = 0.
    (x,y)=ndimage.measurements.center_of_mass(rf_tmp)
    
    return x,y,rf_tmp

# %% [code]
data_dir = '/.../Data/' 

# %% [markdown]
## Plot Panels 1 E and F

# %% [code]
selected_clusters = [255, 643, 641] 
RGCs = [0, 0, 1] 
cl_labels = ['EXC', 'INH', 'RGC']
colors_array = [color_EXC, color_INH, color_mpw]

Fig1EF_Data = np.load(data_dir + 'Fig1EF_Data.npy', encoding='latin1', allow_pickle=True).item() 
sta_opto = Fig1EF_Data['sta_opto'] 
raster_trials = Fig1EF_Data['raster_trials'] 
raster_times = Fig1EF_Data['raster_times'] 
psths_CorrSparse = Fig1EF_Data['psths_CorrSparse'] 
RasterTrials_NaturalMovie = Fig1EF_Data['RasterTrials_NaturalMovie'] 
RasterTimes_NaturalMovie = Fig1EF_Data['RasterTimes_NaturalMovie'] 

# %% [code]
n_trials_NaturalMovie = 30
stim_dur_optotagging_s = 0.1
n_trials_optotagging = 100
lim_time_s = [-0.05, 0.15]
bin_width_s_optotagging = 0.001 
psth_range_s_optotagging = np.arange(-0.5, 1.5, bin_width_s_optotagging)  
to_spikes_per_second = 1/bin_width_s_optotagging
bin_width_s_NatMov = 0.01
psth_range_s_NatMov = np.arange(-1,16, bin_width_s_NatMov) # s
to_spikes_per_second_NatMov = 1/bin_width_s_NatMov
sammpling_rate = 30000
#fig, axes = plt.subplots(2, 3, figsize=(15,10))

for idx, cl in enumerate(selected_clusters):  
    cl_label_observer = cl_labels[idx] 
    color_tmp = colors_array[idx]
    
    fig = plt.figure(cl)
    plt.clf()
    fig.set_size_inches(fwidth_inch,fheight_inch)
    
   # Optotagging Raster
    ax = plt.axes([0.1,0.3,0.15,0.1])  
    #ax = axes[0, idx]
    ax.tick_params(length=tick_length)
    ax.tick_params(labelsize=ticks_fontsize)  
    ax.tick_params(width=ticks_width) 
    ax.spines['left'].set_linewidth(spines_thickness)  
    ax.spines['bottom'].set_linewidth(spines_thickness)  
  
    raster_times_s_tmp = raster_times[cl]/sammpling_rate  
    raster_trials_tmp = raster_trials[cl] 

    ax.set_xlabel('Time (s)', labelpad=2, fontsize=fs)
    ax.set_ylabel('Trial', labelpad=2, fontsize=fs)
    ax.plot(raster_times_s_tmp,raster_trials_tmp,'.', color='k' , markersize=markersize_rasterdots) #, color='darkmagenta')

    ax.spines['right'].set_visible(False)
    ax.spines['top'].set_visible(False)
    ax.axvspan(xmin=0., xmax=stim_dur_optotagging_s, ymin=0.0, ymax=1.,  alpha=0.3 , edgecolor=None, color='lightskyblue')
    ax.set_xlim(lim_time_s)
   
    ax.set_ylim([0, n_trials_optotagging])
    y_positions_trials_opto = np.array([0, 49, 99]) 
    y_labels_trials =  y_positions_trials_opto +1 
    ax.set_yticks(y_positions_trials_opto)
    ax.set_yticklabels(y_labels_trials)
    positions_x_s = [-0.05,  0 , 0.15]
    labels_x_s = ['-0.05', '0', '0.15']
    ax.set_xticks(positions_x_s)  
    ax.set_xticklabels(labels_x_s)
    
    # Optotatgging PSTH
    ax_OptoFR = ax.twinx()
    ax_OptoFR.plot(psth_range_s_optotagging[:-1], sta_opto[cl]*to_spikes_per_second, color=color_tmp, linewidth= 0.5 )
    ax_OptoFR.set_ylim([0, 60])
    ax_OptoFR.spines['top'].set_visible(False)  # ax.spines['top'].set_visible(False)
    ax_OptoFR.spines['bottom'].set_visible(False)
    ax_OptoFR.spines['left'].set_visible(False)
    ax_OptoFR.spines['right'].set_visible(False)
    ax_OptoFR.axes.get_yaxis().set_visible(False)
    # Scale Bar Optotaggging
    scale_Hz = 20
    ax_OptoFR.plot([0.15, 0.15], [0, scale_Hz], color=color_tmp, linewidth = 3.5)  # x(from-to), y (from,-to)
    ax_OptoFR.text(0.15, 0.5, s= str(scale_Hz) +' Hz' ) 

    sns.despine(ax = ax, offset=2, trim=True)  
    
    # NaturalMovie 
    y_positions_trials = np.array([0, 29]) 
    y_labels_trials_CorrSparse = np.array([1, 30]) 
    xlim = [-1, 5] # [0,10]  # 

    # Natural mvoie Raster
    ax_CorrSparseCombined = plt.axes([0.1,0.1,0.35,0.1])
    #ax_CorrSparseCombined = axes[1, idx]
    ax_CorrSparseCombined.plot(RasterTimes_NaturalMovie[cl], RasterTrials_NaturalMovie[cl],'.', markersize=markersize_rasterdots, color='k', alpha=0.5) # , markersize=1.5) 
    positions = (-1,0, 5) #, 15)
    labels = ('-1', "0", '5') #, '15')
    ax_CorrSparseCombined.set_xticks(positions)
    ax_CorrSparseCombined.set_xticklabels(labels)
    ax_CorrSparseCombined.set_xlabel('Time (s)',labelpad=2)

    ax_CorrSparseCombined.set_xlim(xlim)
    ax_CorrSparseCombined.set_yticks(y_positions_trials)
    ax_CorrSparseCombined.set_yticklabels(y_labels_trials_CorrSparse)
    ax_CorrSparseCombined.set_ylim([0, n_trials_NaturalMovie])
    ax_CorrSparseCombined.set_ylabel('Trial' , labelpad=2)
    # Natural mvoie PSTH
    ax_FR = ax_CorrSparseCombined.twinx()
    ax_FR.plot(psth_range_s_NatMov[:-1], psths_CorrSparse[cl]*to_spikes_per_second_NatMov, color= color_tmp, lw= lw) #
    ax_FR.spines['top'].set_visible(False)  # ax.spines['top'].set_visible(False)
    ax_FR.spines['bottom'].set_visible(False)
    ax_FR.spines['left'].set_visible(False)
    ax_FR.spines['right'].set_visible(False)
    ax_FR.axes.get_yaxis().set_visible(False)
    # Scale Bar Natural Movie
    scale_Hz = 20
    ax_FR.plot([5, 5], [0, scale_Hz], color= color_tmp, linewidth = 3.5)  # x(from-to), y (from,-to)
    ax_FR.text(5.05, 0.5, s= str(scale_Hz) +' Hz' )  # x(from-to), y (from,-to)
    
    sns.despine(ax = ax_CorrSparseCombined, offset=2, trim=True)  
    plt.tick_params('both', pad=1)
    
    #plt.savefig(data_dir + str(cl_label_observer) + '_panel1_EF.pdf')


# %% [markdown]
## Plot Panel 1 D

# %% [code]
# 1 D) Waveforms and RFs  
#rcParams['pcolor.shading'] = 'auto'
Fig1D_Data = np.load(data_dir + 'Fig1D_Data.npy', encoding='latin1', allow_pickle=True).item() 
RFs = Fig1D_Data['RFs'] 
Waveforms = Fig1D_Data['Waveforms'] 

cluster_ids =  [1028, 532, 474]
cl_labels = ['RGC', 'INH', 'EXC']
colors_array = [color_mpw, color_INH, color_EXC]

chs_neuropix = np.arange(384)

for idx, clus_id in enumerate(cluster_ids):
    
    lags_ms_interp = Waveforms[clus_id]['lags_ms_interp']
    clim_tmp = Waveforms[clus_id]['clim_tmp'] 
    ch = Waveforms[clus_id]['peak_channel'] 
    t_use = Waveforms[clus_id]['t_use'] 
    mcwf_chs_interp_compressed = Waveforms[clus_id]['mcwf_chs_interp_compressed'] 
    waveform1d_peakch = Waveforms[clus_id]['1D_waveform'] 
    
    cl_label_observer = cl_labels[idx] 
    color_tmp = colors_array[idx]
    
    fig = plt.figure(clus_id )
    plt.clf()
    fig.set_size_inches(fwidth_inch,fheight_inch)
    
    # Plot RF
    rf_tmp = RFs[clus_id].copy()
    comy, comx, rf_tmp_com = calc_rf_center( rf_tmp ,0.6)
    rf_window = 15    # crop RF
    
    ax = plt.axes([0.28,0.35,0.05,0.05])
    ax.tick_params(length=tick_length)
    ax.spines['right'].set_visible(False)
    ax.spines['top'].set_visible(False)
    ax.spines['left'].set_visible(False)
    ax.spines['bottom'].set_visible(False)
    
    pmesh = plt.pcolormesh(rf_tmp,rasterized=True,cmap=plt.cm.magma)
    plt.xlim([comx-rf_window,comx+rf_window])
    plt.ylim([comy-rf_window,comy+rf_window])
    
    plt.clim([0,1])
    plt.xticks([])
    plt.yticks([])
    plt.tick_params('both',pad=1)
    plt.title('RF',pad=2)
    
    # 1 D waveform
    time_lim = [-1.0, 1.8]  
    time_ticks = [-1.0,0,1.8] 
    tick_length = 3.
    ch_ticks = [1,192,384,ch] 
    ch_ticks.sort()
    
    cmap = plt.cm.RdBu_r

    ax = plt.axes([0.2,0.87,w,0.1])
    ax.tick_params(length=tick_length)
    ax.spines['right'].set_visible(False)
    ax.spines['top'].set_visible(False)
    plt.plot(lags_ms_interp[t_use], waveform1d_peakch[t_use],color = color_tmp) #'k')
    plt.xlim(time_lim)
    
    plt.ylim([-150, 100])
    plt.xlabel('Time (ms)', labelpad=2)
    ax.set_ylabel('Amp \u03BCV', labelpad=2)
    plt.hlines(y=waveform1d_peakch.min(), xmin=-1, xmax= time_lim[-1] , colors='lightgray', linestyles='--')
    plt.tick_params('both',pad=1)

    # 2D waveform 
    ax_wf = plt.axes([0.2,0.50,w,h])
    ax_wf.tick_params(length=tick_length)
    ax_wf.spines['right'].set_visible(False)
    ax_wf.spines['top'].set_visible(False)
    ax_wf.spines['left'].set_color(color_tmp)
    ax_wf.spines['bottom'].set_color(color_tmp)
    pmesh_2d = plt.pcolormesh(lags_ms_interp[t_use],chs_neuropix[0::2], mcwf_chs_interp_compressed,cmap=cmap,rasterized=True)
    plt.xlim(time_lim)
    plt.clim(clim_tmp)
    plt.xticks(time_ticks)
    plt.yticks(ch_ticks)
    plt.xlabel('Time (ms)',labelpad=2)
    plt.ylabel('Channel number',labelpad=2) 
    plt.tick_params('both',pad=1)
    # colorbar
    ax_cbar_2d = plt.axes([0.4,0.5,0.01,0.05])
    cbar = plt.colorbar(pmesh_2d, cax= ax_cbar_2d, fraction=0.02,anchor=(0,0), ticks=[clim_tmp[0], clim_tmp[-1]])
    cbar.set_label('Amp \u03BCV',labelpad=1)

    fig.text(0.05, 0.1, 'Cluster: '+ str(clus_id) + ' | CellType '  + cl_label_observer , fontsize=fs)    
    
    # Save figure   
    #save_name = 'Figure1D_RF_Waveform_'
    #figure_name_pdf = data_dir + save_name  + cl_label_observer +'.pdf'
    #plt.savefig(figure_name_pdf, dpi=200)  


# %% [markdown]
## Plot Panel 1 G

# %% [code]
#  Figure 1G
Fig1G_Dict = np.load(data_dir + 'Fig1G_Data.npy' , encoding='latin1', allow_pickle=True).item()  # RFs 

mean_FR_NM_RGCs = Fig1G_Dict['mean_FR_NM_RGCs'] 
mean_FR_NM_EXCs= Fig1G_Dict['mean_FR_NM_EXCs']  
mean_FR_NM_INHs = Fig1G_Dict['mean_FR_NM_INHs']   
exc_idx_singleCl_GUIObservers_new = Fig1G_Dict['exc_idx'] 
inh_idx_singleCl_GUIObservers = Fig1G_Dict['inh_idx'] 
RGCs_pooled_perExp = Fig1G_Dict['RGCs_pooled_perExp'] 

quartiles = [0.25,0.5,0.75]
Q1_RGC, median_RGC, Q3_RGC = np.quantile(mean_FR_NM_RGCs, quartiles)
Q1_RGC = np.round(Q1_RGC,2)
Q3_RGC = np.round(Q3_RGC,2)
median_RGC = np.round(median_RGC,2)

quartiles = [0.25,0.5,0.75]
Q1_EXC, median_EXC, Q3_EXC = np.quantile(mean_FR_NM_EXCs, quartiles)
Q1_EXC = np.round(Q1_EXC,2)
Q3_EXC = np.round(Q3_EXC,2)
median_EXC = np.round(median_EXC,2)

quartiles = [0.25,0.5,0.75]
Q1_INH, median_INH, Q3_INH = np.quantile(mean_FR_NM_INHs, quartiles)
Q1_INH = np.round(Q1_INH,2)
Q3_INH = np.round(Q3_INH,2)
median_INH = np.round(median_INH,2)

rgc = len(mean_FR_NM_RGCs)*['RGC'] 
inh = len(mean_FR_NM_INHs)*['INH']
exc = len(mean_FR_NM_EXCs)*['EXC']
cell_types = rgc + inh + exc

mean_FR_all = mean_FR_NM_RGCs + list(mean_FR_NM_INHs) + list(mean_FR_NM_EXCs)

df_MeanFR = pd.DataFrame()
df_MeanFR['mean_FR']  = mean_FR_all
df_MeanFR['cell_types']  = cell_types

colors = [color_mpw, color_INH, color_EXC]
w_mean = 0.18 
h_mean = 0.12 

fig = plt.figure()
plt.clf()
fig.set_size_inches(fwidth_inch,fheight_inch)

ax_FR = plt.axes([0.2,0.6, w_mean, h_mean])
ax_FR.tick_params(length=tick_length)
ax_FR.spines['right'].set_visible(False)
ax_FR.spines['top'].set_visible(False)
sns.ecdfplot(data=df_MeanFR, x="mean_FR", hue="cell_types", stat = 'proportion' ,  palette=colors, legend=False)
mark = quartiles[1]
ax_FR.hlines(y= mark, xmin= median_EXC, xmax=median_INH, linewidth=lw, linestyles='dashed', color='red')
ax_FR.hlines(y= mark, xmin= median_EXC, xmax=median_RGC, linewidth=lw, linestyles='dashed', color='gray')
ax_FR.hlines(y= mark, xmin= median_INH, xmax=median_RGC, linewidth=lw, linestyles='dashed', color='blue')
ax_FR.set_xticks([0, 20, 40, 60])
ax_FR.set_xticklabels([0, 20, 40, 60])
ax_FR.set_yticklabels([0, 0.5, 1])

sns.despine(ax= ax_FR, offset=despine_offset , trim=True)

fig.text(0.1, 0.97, 'Quartile selecetd: %s '%mark)
fig.text(0.1, 0.94, 'Median MeanFR RGC: %s, Q1: %s, Q3: %s '%(median_RGC, Q1_RGC, Q3_RGC))
fig.text(0.1, 0.91, 'Median MeanFR EXCs: %s, Q1: %s, Q3: %s '%(median_EXC, Q1_EXC, Q3_EXC))
fig.text(0.1, 0.87, 'Median MeanFR INHs: %s, Q1: %s, Q3: %s '%(median_INH, Q1_INH, Q3_INH))

# Save figure 
#plt.savefig(data_dir + 'Figure1G_MeanFR' + '.pdf', dpi=200)

df_MeanFR

# %% [markdown]
## 1G Pie Chart

# %% [code]
# Pie Chart 
n_experiments = 11 

n_RGCs_pooled= np.sum(RGCs_pooled_perExp)
n_INHs_pooled = inh_idx_singleCl_GUIObservers.sum()
n_EXCs_pooled = exc_idx_singleCl_GUIObservers_new.sum()

labels = 'RGCs',  'Exc', 'Inh'
sizes = [n_RGCs_pooled, n_EXCs_pooled, n_INHs_pooled]
explode = [0.05]*len(labels)
colors = [color_mpw, 'dimgray', 'deepskyblue']

ax1 = plt.axes([0.6,0.6,0.15,0.15])
ax1.pie(sizes, explode=explode, labels=labels, autopct='%1.1f%%', textprops={'fontsize': 6},
        colors = colors, shadow=False, startangle=90)
ax1.axis('equal')  
fig.text(0.1, 0.1, 'Pooled %s Experiments '%(n_experiments))
fig.text(0.1, 0.12, 'Total n RGC clusters: %s'%(n_RGCs_pooled))
fig.text(0.1, 0.14, 'Total n EXC clusters: %s'%(n_EXCs_pooled))
fig.text(0.1, 0.16, 'Total n INH clusters:  %s'%(n_INHs_pooled))
fig.text(0.1, 0.18, 'Total clusters (E+I) : %s'%(n_INHs_pooled +n_EXCs_pooled))

plt.tick_params('both',pad=1)

# Save figure 
#plt.savefig(data_dir + 'Figure1G_Celltypes' + '.pdf', dpi=200)

# %% [markdown]
##  Write data as .xlsx file

# %% [code]
#  Write data as .xlsx
sheet_name = 'fig1G'
file_name =  data_dir + 'data_source_fig1D.xlsx'  
with pd.ExcelWriter(file_name) as writer:
    df_MeanFR.to_excel(writer,sheet_name=sheet_name,startcol=0)
