# Supplementary material for: Retinal input integration in excitatory and inhibitory neurons in the mouse superior colliculus in vivo
Source: eLife. 2023 Sep 8;12:RP88289. doi: 10.7554/eLife.88289 (PMC10491433; doi:10.7554/eLife.88289)
Supplement: Figure 1—source data 1. [file elife-88289-fig1-data1.xlsx]

## Sheet: fig1G
	mean_FR	cell_types
0	0.65	RGC
1	15.9833	RGC
2	8.25333	RGC
3	3.06333	RGC
4	3.39667	RGC
5	5.48333	RGC
6	4.60333	RGC
7	26.0433	RGC
8	14.5933	RGC
9	27.22	RGC
10	6.59667	RGC
11	31.4	RGC
12	5.87667	RGC
13	35.85	RGC
14	30.8467	RGC
15	7.56	RGC
16	27.6767	RGC
17	3.52667	RGC
18	24.43	RGC
19	19.84	RGC
20	23.2433	RGC
21	2.25667	RGC
22	22.6467	RGC
23	6.41667	RGC
24	27.53	RGC
25	30.15	RGC
26	4.43667	RGC
27	13.2767	RGC
28	27.7867	RGC
29	17.7233	RGC
30	18.6533	RGC
31	20.67	RGC
32	3.7	RGC
33	5.94333	RGC
34	47.0267	RGC
35	40.4567	RGC
36	23.5433	RGC
37	7.65	RGC
38	7.62333	RGC
39	9.35333	RGC
40	19.0267	RGC
41	12.3733	RGC
42	6.41333	RGC
43	25.95	RGC
44	3.49	RGC
45	24.6533	RGC
46	18.7467	RGC
47	20.1267	RGC
48	29.4633	RGC
49	5.44	RGC
50	6.85667	RGC
51	27.5567	RGC
52	6.29	RGC
53	3.27333	RGC
54	5.13333	RGC
55	7.25667	RGC
56	14.2233	RGC
57	0.35	RGC
58	0.786667	RGC
59	15.9667	RGC
60	2.37333	RGC
61	6.70667	RGC
62	1.87667	RGC
63	0.72	RGC
64	0.383333	RGC
65	0.756667	RGC
66	0.316667	RGC
67	0.33	RGC
68	0.716667	RGC
69	0.643333	RGC
70	10.1767	RGC
71	34.2267	RGC
72	0.19	RGC
73	12.3152	RGC
74	13.6939	RGC
75	13.3515	RGC
76	26.8758	RGC
77	4.05455	RGC
78	21.2212	RGC
79	19.2455	RGC
80	8.25758	RGC
81	0.745455	RGC
82	7.21818	RGC
83	1.42727	RGC
84	15.5424	RGC
85	2.08485	RGC
86	3.37576	RGC
87	12.2758	RGC
88	15.5909	RGC
89	12.7758	RGC
90	1.55455	RGC
91	14.1545	RGC
92	8.63333	RGC
93	4.26364	RGC
94	28.2333	RGC
95	29.9879	RGC
96	2.50303	RGC
97	2.00909	RGC
98	10.4515	RGC
99	13.8758	RGC
100	4.21515	RGC
101	1.22727	RGC
102	17.5758	RGC
103	3.94545	RGC
104	35.7818	RGC
105	0.963636	RGC
106	30.4606	RGC
107	21.3091	RGC
108	24.6667	RGC
109	5.99091	RGC
110	9.86061	RGC
111	40.6606	RGC
112	5.1303	RGC
113	10.5303	RGC
114	13.8606	RGC
115	7.91818	RGC
116	16.1364	RGC
117	13.2424	RGC
118	12.2758	RGC
119	36.7485	RGC
120	12.5242	RGC
121	4.53636	RGC
122	26.0152	RGC
123	16.6758	RGC
124	11.4485	RGC
125	0.354545	RGC
126	5.32424	RGC
127	6.40909	RGC
128	9.56364	RGC
129	5.17273	RGC
130	1.13939	RGC
131	3.88182	RGC
132	2.00606	RGC
133	13.6576	RGC
134	8.67879	RGC
135	10.0424	RGC
136	20.0515	RGC
137	18.4909	RGC
138	7.51212	RGC
139	22.5818	RGC
140	1.37273	RGC
141	0.969697	RGC
142	7.25758	RGC
143	1.95758	RGC
144	5.73636	RGC
145	0.693939	RGC
146	0.10303	RGC
147	3.05455	RGC
148	1.08788	RGC
149	1.99091	RGC
150	53.5182	RGC
151	12.9697	RGC
152	12.6727	RGC
153	4.02121	RGC
154	8.60606	RGC
155	5.41515	RGC
156	24.6182	RGC
157	14.0485	RGC
158	7.53636	RGC
159	17.2909	RGC
160	30.5182	RGC
161	12.2182	RGC
162	32.5091	RGC
163	19.8061	RGC
164	16.3333	RGC
165	38.9909	RGC
166	8.75152	RGC
167	6.2697	RGC
168	0.987879	RGC
169	7.01212	RGC
170	8.23939	RGC
171	14.2879	RGC
172	26.3848	RGC
173	17.4061	RGC
174	26.5394	RGC
175	21.5879	RGC
176	29.9121	RGC
177	23.7333	RGC
178	12.3242	RGC
179	3.51515	RGC
180	9.60303	RGC
181	1.73333	RGC
182	0.927273	RGC
183	1.19091	RGC
184	21.297	RGC
185	34.2909	RGC
186	23.0788	RGC
187	0.669697	RGC
188	30.4606	RGC
189	3.82121	RGC
190	23.803	RGC
191	11.4788	RGC
192	13.8	RGC
193	9.44848	RGC
194	12.0879	RGC
195	6.17273	RGC
196	6.3303	RGC
197	1.75152	RGC
198	0.30303	RGC
199	0.909091	RGC
200	8.33333	RGC
201	0.957576	RGC
202	0.566667	RGC
203	1.20909	RGC
204	0.527273	RGC
205	0.851515	RGC
206	1.10606	RGC
207	3.89091	RGC
208	5.98182	RGC
209	10.0333	RGC
210	7.98485	RGC
211	9.5	RGC
212	2.68182	RGC
213	10.5121	RGC
214	5.29394	RGC
215	2.38182	RGC
216	1.82727	RGC
217	1.04545	RGC
218	3.6	RGC
219	2.41212	RGC
220	7.27273	RGC
221	2.24848	RGC
222	19.8576	RGC
223	21.4545	RGC
224	7.91212	RGC
225	18.3879	RGC
226	2.2697	RGC
227	0.751515	RGC
228	4.47273	RGC
229	20.1788	RGC
230	14.8848	RGC
231	24.3515	RGC
232	17.997	RGC
233	1.21818	RGC
234	14.9	RGC
235	9.61212	RGC
236	14.2333	RGC
237	23.2364	RGC
238	21.4424	RGC
239	3.74242	RGC
240	14.2606	RGC
241	18.7212	RGC
242	7.52121	RGC
243	17.2	RGC
244	39.6364	RGC
245	23.0848	RGC
246	1.15455	RGC
247	1.41212	RGC
248	3.61212	RGC
249	0.260606	RGC
250	2.25758	RGC
251	0.306061	RGC
252	32.4333	RGC
253	0.439394	RGC
254	1.54848	RGC
255	3.21515	RGC
256	5.20303	RGC
257	1.67273	RGC
258	26.2061	RGC
259	4.8303	RGC
260	0.139394	RGC
261	0.878788	RGC
262	4.81515	RGC
263	5.34545	RGC
264	9.47879	RGC
265	5.08788	RGC
266	0.360606	RGC
267	0.233333	RGC
268	0.454545	RGC
269	0.0454545	RGC
270	32.4697	RGC
271	6.05455	RGC
272	1.92121	RGC
273	0.40303	RGC
274	5.96364	RGC
275	7.42424	RGC
276	0.760606	RGC
277	23.8939	RGC
278	7.03636	RGC
279	5.14848	RGC
280	2.95152	RGC
281	3.31515	RGC
282	0.430303	RGC
283	5.13333	RGC
284	14.7879	RGC
285	33.1667	RGC
286	8.1	RGC
287	17.7424	RGC
288	30.6909	RGC
289	10.8333	RGC
290	24.297	RGC
291	10.4091	RGC
292	6.72727	RGC
293	19.8606	RGC
294	20.8212	RGC
295	15.6515	RGC
296	7.47879	RGC
297	4.21818	RGC
298	0.539394	RGC
299	11.6424	RGC
300	26.597	RGC
301	3.43333	RGC
302	16.5273	RGC
303	1.22424	RGC
304	0.230303	RGC
305	1.62424	RGC
306	5.44242	RGC
307	27.4788	RGC
308	22.3909	RGC
309	1.51212	RGC
310	0.893939	RGC
311	27.0364	RGC
312	2.98788	RGC
313	25.3727	RGC
314	1.25758	RGC
315	2.50606	RGC
316	0.548485	RGC
317	1.63939	RGC
318	1.7303	RGC
319	12.9364	RGC
320	5.74545	RGC
321	0.712121	RGC
322	0.430303	RGC
323	16.1273	RGC
324	6.6	RGC
325	11.0515	RGC
326	7.55667	INH
327	6.61333	INH
328	8.1	INH
329	3.77667	INH
330	1.60333	INH
331	4.02667	INH
332	1.09	INH
333	2.52667	INH
334	5.94667	INH
335	3.56	INH
336	13.85	INH
337	5.92667	INH
338	6.94667	INH
339	26.3	INH
340	0.316667	INH
341	14.4633	INH
342	5.06	INH
343	26.8567	INH
344	2.4	INH
345	9.87	INH
346	18.86	INH
347	10.1467	INH
348	29.64	INH
349	22.6933	INH
350	29.2733	INH
351	5.19	INH
352	6.28667	INH
353	14.5033	INH
354	3.4	INH
355	2.58667	INH
356	10.6	INH
357	2.01667	INH
358	12.2333	INH
359	2.99667	INH
360	5.19333	INH
361	5.97667	INH
362	3.33667	INH
363	7.47667	INH
364	2.34333	INH
365	1.02667	INH
366	4.39333	INH
367	3.63333	INH
368	1.09	INH
369	0.266667	INH
370	5.32	INH
371	4.89667	INH
372	1.53333	INH
373	2.90333	INH
374	1.28333	INH
375	2.61667	INH
376	2.86	INH
377	2.33667	INH
378	0.993333	INH
379	0.313333	INH
380	10.5933	INH
381	8.92667	INH
382	5.67667	INH
383	1.73	INH
384	8.90667	INH
385	3.34667	INH
386	2.91	INH
387	2.25	INH
388	26.5867	INH
389	0.98	INH
390	0.89	INH
391	0.266667	INH
392	0.663333	INH
393	0.156667	INH
394	0.07	INH
395	0.47	INH
396	0.312121	INH
397	3.19697	INH
398	3.39091	INH
399	10.8909	INH
400	2.01212	INH
401	19.1091	INH
402	4.97273	INH
403	7.53939	INH
404	10.3788	INH
405	3.77576	INH
406	3.67576	INH
407	4.45455	INH
408	9.95758	INH
409	5.99697	INH
410	2.87879	INH
411	2.74242	INH
412	7.71818	INH
413	2.16364	INH
414	2.34848	INH
415	4.57576	INH
416	8.45455	INH
417	3.83636	INH
418	5.09394	INH
419	7.81212	INH
420	7.46364	INH
421	23.4545	INH
422	2.21212	INH
423	16.2091	INH
424	11.8818	INH
425	3.13939	INH
426	8.15758	INH
427	7.88788	INH
428	2.83333	INH
429	17.7879	INH
430	16.9364	INH
431	1.13939	INH
432	2.97273	INH
433	2.19091	INH
434	0.59697	INH
435	1.44545	INH
436	4.5	INH
437	3.10909	INH
438	1.50909	INH
439	3.48788	INH
440	6.06364	INH
441	5.24848	INH
442	0.890909	INH
443	9.9303	INH
444	0.536364	INH
445	1.58788	INH
446	12.9788	INH
447	2.29697	INH
448	1.56667	INH
449	1.73333	INH
450	3.74848	INH
451	9.32424	INH
452	9	INH
453	4.27576	INH
454	16.9	INH
455	8	INH
456	3.24545	INH
457	1.51818	INH
458	4.96364	INH
459	7.93636	INH
460	1.58182	INH
461	3.22727	INH
462	6.4	INH
463	0.757576	INH
464	3.51212	INH
465	1.42424	INH
466	3.51212	INH
467	6.11515	INH
468	23.6273	INH
469	8.42424	INH
470	1.1	INH
471	1.31515	INH
472	3.4	INH
473	2.73333	INH
474	12.9515	INH
475	9.41212	INH
476	6.55152	INH
477	16.5515	INH
478	0.624242	INH
479	0.50303	INH
480	0.384848	INH
481	1.61515	INH
482	4.80303	INH
483	1.03939	INH
484	0.430303	INH
485	5.89394	INH
486	2.9303	INH
487	3.63636	INH
488	0.584848	INH
489	7.66364	INH
490	2.75152	INH
491	2.38788	INH
492	13.0455	INH
493	1.42121	INH
494	0.251515	INH
495	4.65455	INH
496	10.7061	INH
497	2.5303	INH
498	0.151515	INH
499	9.12121	INH
500	13.8485	INH
501	1.49394	INH
502	1.2303	INH
503	0.0424242	INH
504	4.48788	INH
505	0.830303	INH
506	3.02727	INH
507	0.130303	INH
508	17.0667	INH
509	3.10606	INH
510	9.93939	INH
511	1.46667	INH
512	12.3606	INH
513	4.34545	INH
514	1.46667	INH
515	1.09091	INH
516	1.34545	INH
517	19.4758	INH
518	6.52727	INH
519	1.02121	INH
520	3.51515	INH
521	6.24242	INH
522	13.1	INH
523	0.536364	INH
524	5.90303	INH
525	12.7818	INH
526	3.21818	INH
527	0.218182	INH
528	2.02727	INH
529	9.28182	INH
530	6.27576	INH
531	6.41212	INH
532	1.67879	INH
533	0.0515152	INH
534	3.00606	INH
535	10.2909	INH
536	9.62424	INH
537	14.8667	INH
538	2.22667	EXC
539	3.04333	EXC
540	1.17333	EXC
541	3.47667	EXC
542	6.08333	EXC
543	4.74333	EXC
544	6.66333	EXC
545	4.25667	EXC
546	4.63333	EXC
547	6.01	EXC
548	8.24	EXC
549	1.8	EXC
550	4.03667	EXC
551	9.52333	EXC
552	7.41667	EXC
553	0.276667	EXC
554	2.72	EXC
555	22.1233	EXC
556	2.67	EXC
557	8.52333	EXC
558	2.43333	EXC
559	6.53	EXC
560	15.1533	EXC
561	0.103333	EXC
562	5.99	EXC
563	5.33667	EXC
564	6.79	EXC
565	13.0967	EXC
566	10.6533	EXC
567	2.8	EXC
568	3.07333	EXC
569	1.73	EXC
570	1.12333	EXC
571	3.13333	EXC
572	11.6033	EXC
573	6.71333	EXC
574	12.0833	EXC
575	1.48	EXC
576	0.206667	EXC
577	17.13	EXC
578	0.13	EXC
579	10.3833	EXC
580	8.45333	EXC
581	2.12667	EXC
582	1.34667	EXC
583	21.1567	EXC
584	8.05333	EXC
585	2.12667	EXC
586	3.57667	EXC
587	3.19	EXC
588	9.75	EXC
589	10.7133	EXC
590	1.82667	EXC
591	5.80333	EXC
592	9.71333	EXC
593	6.48667	EXC
594	0.313333	EXC
595	0.653333	EXC
596	9.67667	EXC
597	13.5333	EXC
598	0.45	EXC
599	1.61333	EXC
600	0.696667	EXC
601	1.67333	EXC
602	0.306667	EXC
603	0.236667	EXC
604	0.203333	EXC
605	5.79667	EXC
606	0.97	EXC
607	2.19667	EXC
608	0.483333	EXC
609	1.69	EXC
610	0.4	EXC
611	0.85	EXC
612	0.0866667	EXC
613	0.273333	EXC
614	0.0933333	EXC
615	0.693333	EXC
616	0.943333	EXC
617	0.873333	EXC
618	0.29	EXC
619	6.85	EXC
620	0.96	EXC
621	4.79667	EXC
622	0.0433333	EXC
623	0.536667	EXC
624	0.32	EXC
625	0.13	EXC
626	0.91	EXC
627	2.18333	EXC
628	0.293333	EXC
629	0.726667	EXC
630	1.78	EXC
631	0.0133333	EXC
632	7.38333	EXC
633	0.226667	EXC
634	3.65	EXC
635	4.08333	EXC
636	1.04333	EXC
637	0.656667	EXC
638	0.336667	EXC
639	2.30333	EXC
640	0.313333	EXC
641	0.136667	EXC
642	14.1533	EXC
643	7.79667	EXC
644	0.65	EXC
645	0.54	EXC
646	0.716667	EXC
647	0.1	EXC
648	0.143333	EXC
649	0.79	EXC
650	0.133333	EXC
651	0.92	EXC
652	0.426667	EXC
653	1.45	EXC
654	0.58	EXC
655	0.73	EXC
656	1.20333	EXC
657	0.246667	EXC
658	4.45	EXC
659	1.18667	EXC
660	14.5	EXC
661	1.74667	EXC
662	3.34	EXC
663	0.94	EXC
664	0.183333	EXC
665	0.71	EXC
666	0.776667	EXC
667	1.32333	EXC
668	0.49	EXC
669	1.43	EXC
670	0.59	EXC
671	0.18	EXC
672	0.946667	EXC
673	0.79	EXC
674	0.36	EXC
675	5.79	EXC
676	1.50667	EXC
677	1.13667	EXC
678	2.23333	EXC
679	0.693333	EXC
680	34.2533	EXC
681	0.436667	EXC
682	0.213333	EXC
683	0.156667	EXC
684	1.23667	EXC
685	3.07	EXC
686	18.13	EXC
687	0.58	EXC
688	0.51	EXC
689	0.736667	EXC
690	0.363333	EXC
691	4.06333	EXC
692	0.466667	EXC
693	0.676667	EXC
694	0.346667	EXC
695	6.8	EXC
696	0.24	EXC
697	0.09	EXC
698	0.426667	EXC
699	0.686667	EXC
700	0.75	EXC
701	0.903333	EXC
702	0.146667	EXC
703	1.41667	EXC
704	0.276667	EXC
705	0.35	EXC
706	0.846667	EXC
707	0.216667	EXC
708	0.27	EXC
709	0.17	EXC
710	1.68333	EXC
711	0.32	EXC
712	1.18333	EXC
713	1.20333	EXC
714	0.503333	EXC
715	2.30333	EXC
716	3.78182	EXC
717	7.99091	EXC
718	2.78788	EXC
719	56.8394	EXC
720	3.75758	EXC
721	7.59394	EXC
722	2.65455	EXC
723	2.1697	EXC
724	5.60909	EXC
725	0.0909091	EXC
726	0.636364	EXC
727	0.154545	EXC
728	1.44545	EXC
729	0.9	EXC
730	0.466667	EXC
731	12.0606	EXC
732	1.54848	EXC
733	5.4303	EXC
734	3.4697	EXC
735	1.65152	EXC
736	0.851515	EXC
737	11.4879	EXC
738	10.4636	EXC
739	0.193939	EXC
740	6.87273	EXC
741	0.124242	EXC
742	0.357576	EXC
743	1.63636	EXC
744	0.7	EXC
745	4.37576	EXC
746	8.30909	EXC
747	6.70303	EXC
748	10.2697	EXC
749	15.9061	EXC
750	1.32121	EXC
751	5.48182	EXC
752	1.42424	EXC
753	0.972727	EXC
754	7.36667	EXC
755	0.49697	EXC
756	1.45455	EXC
757	1.58485	EXC
758	12.0242	EXC
759	9.34545	EXC
760	16.8273	EXC
761	3.83939	EXC
762	1.37273	EXC
763	0.4	EXC
764	2.48182	EXC
765	3.27576	EXC
766	1.5	EXC
767	0.375758	EXC
768	3.26364	EXC
769	4.76364	EXC
770	10.4727	EXC
771	0.230303	EXC
772	3.02424	EXC
773	1.24242	EXC
774	2.1303	EXC
775	2.94848	EXC
776	2.47576	EXC
777	2.50303	EXC
778	0.175758	EXC
779	5.13333	EXC
780	0.769697	EXC
781	0.242424	EXC
782	2.29091	EXC
783	0.6	EXC
784	0.469697	EXC
785	0.187879	EXC
786	1.12121	EXC
787	0.230303	EXC
788	0.284848	EXC
789	9.82424	EXC
790	0.669697	EXC
791	4.5	EXC
792	4.10606	EXC
793	4.62424	EXC
794	1.91515	EXC
795	4.86667	EXC
796	1.06364	EXC
797	8.06667	EXC
798	5.0303	EXC
799	10.4273	EXC
800	13.1394	EXC
801	4.17879	EXC
802	4.12121	EXC
803	0.193939	EXC
804	0.109091	EXC
805	5.28182	EXC
806	8.47879	EXC
807	0.193939	EXC
808	1.02424	EXC
809	0.648485	EXC
810	5.01818	EXC
811	0.812121	EXC
812	1.01212	EXC
813	0.40303	EXC
814	1.28485	EXC
815	0.190909	EXC
816	4.29697	EXC
817	3.23636	EXC
818	1.7697	EXC
819	8.1	EXC
820	2.13636	EXC
821	0.951515	EXC
822	3.34545	EXC
823	0.466667	EXC
824	4.22727	EXC
825	0.351515	EXC
826	4.41515	EXC
827	4.63333	EXC
828	0.0424242	EXC
829	0.378788	EXC
830	6.30909	EXC
831	1.28182	EXC
832	12.8879	EXC
833	3.28182	EXC
834	6.05152	EXC
835	0.651515	EXC
836	1.23333	EXC
837	0.0393939	EXC
838	1.62121	EXC
839	0.69697	EXC
840	3.96364	EXC
841	0.833333	EXC
842	0.10303	EXC
843	15.3606	EXC
844	2.64848	EXC
845	0.157576	EXC
846	1.04545	EXC
847	5.1697	EXC
848	1.46364	EXC
849	3.90303	EXC
850	1.55152	EXC
851	2.31212	EXC
852	3.0697	EXC
853	0.854545	EXC
854	3.02424	EXC
855	6.58485	EXC
856	7.43636	EXC
857	0.0969697	EXC
858	5.76667	EXC
859	15.0273	EXC
860	0.669697	EXC
861	0.618182	EXC
862	0.227273	EXC
863	4.92121	EXC
864	0.454545	EXC
865	0.345455	EXC
866	0.0272727	EXC
867	1.99091	EXC
868	0.227273	EXC
869	5.27273	EXC
870	2.95455	EXC
871	0.442424	EXC
872	2.08182	EXC
873	0.763636	EXC
874	2.10606	EXC
875	1.01515	EXC
876	0.587879	EXC
877	1.62121	EXC
878	1.37576	EXC
879	2.11212	EXC
880	0.360606	EXC
881	1.13636	EXC
882	0.854545	EXC
883	1.23333	EXC
884	0.172727	EXC
885	2.59697	EXC
886	0.378788	EXC
887	0.0878788	EXC
888	5.9697	EXC
889	3.63636	EXC
890	11.9394	EXC
891	1.74242	EXC
892	2.82121	EXC
893	1.00303	EXC
894	1.86667	EXC
895	0.672727	EXC
896	0.330303	EXC
897	0.415152	EXC
898	1.49091	EXC
899	1.74545	EXC
900	5.64545	EXC
901	1.9	EXC
902	2.23636	EXC
903	3.1	EXC
904	1.44242	EXC
905	1.20909	EXC
906	22.2939	EXC
907	8.55758	EXC
908	5.84242	EXC
909	1.30303	EXC
910	0.339394	EXC
911	2.56364	EXC
912	0.0757576	EXC
913	0.187879	EXC
914	0.0818182	EXC
915	0.927273	EXC
916	0.918182	EXC
917	0.260606	EXC
918	7.02727	EXC
919	3.29697	EXC
920	0.118182	EXC
921	2.45758	EXC
922	0.745455	EXC
923	0.406061	EXC
924	0.709091	EXC
925	0.306061	EXC
926	7.00303	EXC
927	0.10303	EXC
928	0.393939	EXC
929	4.4697	EXC
930	2.20606	EXC
931	0.154545	EXC
932	0.648485	EXC
933	0.212121	EXC
934	0.775758	EXC
935	0.521212	EXC
936	0.824242	EXC
937	0.154545	EXC
938	2.42424	EXC
939	0.990909	EXC
940	2.90606	EXC
941	0.8	EXC
942	1.98182	EXC
943	0.478788	EXC
944	1.13333	EXC
945	8.21818	EXC
946	7.44242	EXC
947	2.88485	EXC
948	1.69697	EXC
949	2.85455	EXC
950	7.62727	EXC
951	0.945455	EXC
952	1.30909	EXC
953	5.54242	EXC
954	11.4636	EXC
955	1.38182	EXC
956	0.824242	EXC
957	10.297	EXC
958	1.02424	EXC
959	0.245455	EXC
960	3.94545	EXC
961	4.24242	EXC
962	0.212121	EXC
963	1.91818	EXC
964	14.3545	EXC
965	1.66667	EXC
966	8.63636	EXC
967	0.915152	EXC
968	5.30909	EXC
969	22.897	EXC
970	0.151515	EXC
971	1.18788	EXC
972	12.1091	EXC
973	0.909091	EXC
974	0.566667	EXC
975	7.75758	EXC
976	0.069697	EXC
977	0.0363636	EXC
978	0.763636	EXC
979	0.842424	EXC
980	2.75455	EXC
981	1.03333	EXC
982	2.53636	EXC
983	3.55455	EXC
984	0.881818	EXC
985	1.47273	EXC
986	1.48788	EXC
987	0.178788	EXC
988	4.1697	EXC
989	0.490909	EXC
990	0.572727	EXC
991	0.0363636	EXC
992	0.348485	EXC
993	9.52121	EXC
994	0.0757576	EXC
995	0.169697	EXC
996	0.706061	EXC
997	0.0606061	EXC
998	0.690909	EXC
999	0.390909	EXC
1000	0.660606	EXC
1001	0.160606	EXC
1002	0.290909	EXC
1003	0.572727	EXC
1004	0.824242	EXC
1005	1.09091	EXC
