# Supplementary material for: Retinal input integration in excitatory and inhibitory neurons in the mouse superior colliculus in vivo
Source: eLife. 2023 Sep 8;12:RP88289. doi: 10.7554/eLife.88289 (PMC10491433; doi:10.7554/eLife.88289)
Supplement: Figure 2—source data 1. [file elife-88289-fig2-data1.xlsx]

## Sheet: fig2
	cell_types	Distance	Efficacy	MeanFR
0	INH	32	0.584468	5.13554
1	INH	51.225	9.7812	6.82695
2	INH	101.272	5.94435	6.82695
3	INH	32	5.31639	3.63208
4	INH	32	6.06214	3.63208
5	INH	25.6125	2.1681	3.63208
6	INH	86.1626	1.51881	5.68027
7	INH	0	1.94111	5.68027
8	INH	25.6125	2.55626	5.68027
9	INH	51.225	8.53748	10.8888
10	INH	25.6125	2.41291	2.59126
11	INH	86.1626	6.72202	29.1836
12	INH	52	4.54099	5.70043
13	INH	40	6.30252	7.81131
14	INH	120	3.95108	7.81131
15	INH	101.272	1.86902	6.68155
16	INH	40	4.33141	6.68155
17	INH	40	1.98004	6.68155
18	INH	40	2.91407	6.68155
19	INH	62.0967	3.17318	6.68155
20	INH	80	0.301283	2.32478
21	INH	62.0967	3.92025	2.36061
22	INH	40	5.21264	6.37828
23	INH	40	1.68711	2.85791
24	INH	120	1.36933	2.85791
25	INH	62.0967	3.39368	2.48602
26	INH	80	5.23509	2.48602
27	INH	40	13.3799	6.79072
28	INH	25.6125	4.41767	6.79072
29	INH	40	1.10432	5.03506
30	INH	86.1626	4.65676	18.3977
31	INH	86.1626	3.02996	7.38295
32	INH	160	5.55604	7.38295
33	INH	62.0967	5.11299	5.35833
34	INH	25.6125	11.4764	4.64048
35	INH	25.6125	7.90581	4.64048
36	INH	51.225	6.06816	13.0818
37	INH	62.0967	2.16911	4.03489
38	INH	62.0967	2.79224	1.29961
39	INH	40	10.5777	7.15267
40	INH	80	4.84316	6.26909
41	INH	124.193	1.06212	3.73068
42	INH	25.6125	8.0109	3.50945
43	INH	25.6125	7.58833	3.50945
44	INH	86.1626	6.26014	5.61019
45	INH	62.0967	4.78499	7.42368
46	INH	25.6125	1.03063	1.65055
47	INH	76.8375	8.62029	22.2903
48	INH	25.6125	25.6515	11.617
49	INH	80	3.70763	0.431716
50	INH	52	0.619835	0.431716
51	INH	110.923	3.42974	4.02816
52	INH	51.225	19.7063	4.02816
53	INH	25.6125	4.23784	7.68637
54	INH	120	2.22141	1.89464
55	INH	62.0967	1.61219	1.89464
56	INH	32	3.30425	1.89464
57	INH	40	2.97934	1.89464
58	INH	25.6125	7.05357	0.619278
59	INH	40	38.2158	17.9224
60	INH	80	19.1096	17.9224
61	INH	32	43.9152	3.64652
62	INH	51.225	17.556	3.64652
63	INH	25.6125	27.6932	7.24044
64	INH	25.6125	20.0121	7.24044
65	INH	62.0967	15.7361	4.77341
66	INH	80	22.1279	11.0571
67	INH	40	62.0483	11.0571
68	INH	110.923	4.01312	4.35408
69	INH	32	8.45994	1.68815
70	INH	148	3.51535	4.93561
71	INH	51.225	11.5152	4.93561
72	INH	25.6125	5.54924	4.93561
73	INH	86.1626	1.41707	1.89225
74	INH	124.193	6.39727	20.6868
75	INH	140.911	2.8509	9.23011
76	INH	101.272	7.67385	9.23011
77	INH	86.1626	9.00683	9.23011
78	INH	52	8.71929	9.23011
79	INH	110.923	1.62345	9.23011
80	INH	25.6125	0.64564	1.0724
81	INH	80	0.673983	1.0724
82	INH	51.225	1.5172	0.61148
83	INH	40	0.485559	0.61148
84	INH	120	0.997689	2.99252
85	INH	0	4.33861	2.99252
86	INH	25.6125	2.78457	2.99252
87	INH	62.0967	1.72381	2.99252
88	INH	240	30.1158	10.8311
89	INH	40	5.21866	10.8311
90	INH	62.0967	5.23696	15.5847
91	EXC	0	1.81527	1.20361
92	EXC	62.0967	7.34749	2.14443
93	EXC	40	3.08833	4.37093
94	EXC	51.225	4.97765	4.37093
95	EXC	76.8375	16.3504	2.28494
96	EXC	32	3.16869	2.7768
97	EXC	0	2.03099	2.7768
98	EXC	40	5.88559	6.29006
99	EXC	62.0967	3.05469	6.29006
100	EXC	51.225	5.06792	6.29006
101	EXC	76.8375	7.77126	6.29006
102	EXC	40	2.21271	6.29006
103	EXC	86.1626	1.34151	1.00919
104	EXC	0	1.94269	1.00919
105	EXC	0	8.21701	11.1696
106	EXC	40	3.16936	2.26039
107	EXC	25.6125	1.6195	2.26039
108	EXC	0	4.16948	2.26039
109	EXC	25.6125	4.54571	10.0917
110	EXC	62.0967	1.46942	2.34156
111	EXC	62.0967	1.28167	1.86882
112	EXC	52	1.94675	1.86882
113	EXC	51.225	2.73232	1.86882
114	EXC	62.0967	2.58667	4.2765
115	EXC	51.225	5.18314	4.2765
116	EXC	25.6125	3.97651	4.2765
117	EXC	32	2.02957	4.2765
118	EXC	51.225	4.6878	8.32168
119	EXC	25.6125	14.1568	8.32168
120	EXC	25.6125	5.22278	7.26731
121	EXC	32	6.43579	7.26731
122	EXC	62.0967	4.93651	7.43102
123	EXC	80	12.8701	7.43102
124	EXC	25.6125	7.60469	7.43102
125	EXC	32	4.57289	7.43102
126	EXC	40	1.01407	1.63916
127	EXC	148	1.35379	1.53599
128	EXC	86.1626	2.12975	1.53599
129	EXC	51.225	1.47782	1.53599
130	EXC	51.225	2.08012	1.53599
131	EXC	51.225	4.8402	7.24653
132	EXC	32	3.87105	2.85015
133	EXC	40	1.2848	0.56265
134	EXC	52	41.1191	11.0635
135	EXC	80	5.37889	6.7146
136	EXC	25.6125	2.38707	3.23177
137	EXC	25.6125	5.60665	11.1902
138	EXC	51.225	8.25968	11.1902
139	EXC	62.0967	7.11834	11.1902
140	EXC	40	11.6237	11.1902
141	EXC	52	3.33536	4.71551
142	EXC	32	3.35084	4.71551
143	EXC	76.8375	4.65869	4.71551
144	EXC	80	2.33609	4.71551
145	EXC	86.1626	1.63345	1.48208
146	EXC	25.6125	1.19213	1.48208
147	EXC	76.8375	3.28668	5.90165
148	EXC	101.272	2.19432	4.77831
149	EXC	32	2.84822	4.77831
150	EXC	25.6125	2.75644	4.77831
151	EXC	86.1626	6.16535	6.10346
152	EXC	40	4.86913	8.94201
153	EXC	40	3.38101	5.01204
154	EXC	40	2.17436	5.01204
155	EXC	25.6125	0.835049	0.979779
156	EXC	25.6125	4.91027	6.12787
157	EXC	101.272	3.72545	5.56538
158	EXC	101.272	1.10349	1.87118
159	EXC	51.225	4.47942	4.53481
160	EXC	40	18.9744	2.4122
161	EXC	25.6125	13.2756	2.4122
162	EXC	40	2.73149	4.54296
163	EXC	25.6125	12.3534	4.54296
164	EXC	25.6125	5.43004	4.54296
165	EXC	25.6125	3.75555	4.54296
166	EXC	32	10.5606	4.54296
167	EXC	40	8.87302	10.1578
168	EXC	0	3.4334	2.14547
169	EXC	25.6125	3.67151	2.14547
170	EXC	62.0967	2.49775	2.14547
171	EXC	62.0967	1.99327	2.14547
172	EXC	32	3.94272	0.796015
173	EXC	25.6125	2.76726	0.796015
174	EXC	62.0967	2.36396	0.796015
175	EXC	62.0967	1.35634	0.796015
176	EXC	40	2.24354	0.796015
177	EXC	140.911	0.599114	0.796015
178	EXC	80	0.836301	0.349501
179	EXC	25.6125	1.30906	0.349501
180	EXC	25.6125	0.363981	0.349501
181	EXC	62.0967	11.4094	5.00499
182	EXC	86.1626	7.04559	8.26215
183	EXC	110.923	2.71523	8.26215
184	EXC	62.0967	3.00721	8.26215
185	EXC	40	5.89488	8.26215
186	EXC	40	4.16531	1.03731
187	EXC	40	1.68105	1.03731
188	EXC	62.0967	11.1431	1.95273
189	EXC	40	0.643557	1.95273
190	EXC	62.0967	0.83708	1.95273
191	EXC	40	3.35751	7.12543
192	EXC	62.0967	2.99974	7.12543
193	EXC	51.225	8.18911	7.12543
194	EXC	0	4.00038	7.12543
195	EXC	960.533	1.42841	7.53054
196	EXC	25.6125	3.81161	2.09747
197	EXC	32	1.58211	2.21853
198	EXC	25.6125	2.76928	2.3331
199	EXC	52	1.65962	2.3331
200	EXC	110.923	3.87228	3.37445
201	EXC	101.272	1.13251	2.9333
202	EXC	40	3.3588	3.97688
203	EXC	25.6125	4.81354	3.97688
204	EXC	25.6125	3.53813	3.97688
205	EXC	40	3.71605	1.17498
206	EXC	80	15.4635	14.0021
207	EXC	32	7.81141	14.0021
208	EXC	25.6125	6.90424	6.80447
209	EXC	25.6125	5.76713	3.08697
210	EXC	120	0.477048	0.601904
211	EXC	25.6125	3.31312	2.877
212	EXC	62.0967	3.54691	3.29995
213	EXC	40	2.63182	0.996563
214	EXC	0	3.45557	0.996563
215	EXC	62.0967	1.5445	1.45034
216	EXC	25.6125	1.77638	1.45034
217	EXC	0	2.02349	1.96007
218	EXC	40	2.23019	1.94699
219	EXC	25.6125	3.77515	3.52386
220	EXC	86.1626	1.83845	4.72866
221	EXC	40	4.19987	4.72866
222	EXC	62.0967	1.09437	3.94347
223	EXC	62.0967	1.387	3.22126
224	EXC	62.0967	1.70916	3.22126
225	EXC	25.6125	2.08612	3.42501
226	EXC	40	5.02799	6.4398
227	EXC	25.6125	18.2797	1.31869
228	EXC	25.6125	18.104	0.484239
229	EXC	101.272	9.12711	1.10743
230	EXC	25.6125	2.06332	1.24009
231	EXC	51.225	5.67468	4.56115
232	EXC	62.0967	1.06426	4.56115
233	EXC	51.225	2.15192	2.81814
234	EXC	124.193	1.56514	2.2631
235	EXC	32	0.854521	0.933827
236	EXC	40	5.76796	6.11787
237	EXC	124.193	0.15499	0.235869
238	EXC	80	3.47122	3.12227
239	EXC	52	2.47859	0.40175
240	EXC	25.6125	4.25881	1.48886
241	EXC	51.225	15.7731	1.48886
242	EXC	200	0.191636	0.311851
243	EXC	101.272	8.02894	4.92877
244	EXC	0	12.0194	1.16713
245	EXC	51.225	1.65935	1.16713
246	EXC	25.6125	27.7954	1.83933
247	EXC	62.0967	5.48502	0.630092
248	EXC	40	2.16216	0.630092
249	EXC	62.0967	6.30402	0.630092
250	EXC	25.6125	3.26919	0.630092
251	EXC	25.6125	1.81904	0.630092
252	EXC	51.225	4.95209	3.82235
253	EXC	40	11.7267	3.82235
254	EXC	86.1626	5.53281	3.82235
255	EXC	86.1626	19.0446	1.91585
256	EXC	62.0967	22.6568	1.91585
257	EXC	32	4.99562	1.91585
258	EXC	86.1626	2.9023	1.91585
259	EXC	0	2.78643	5.88356
260	EXC	51.225	1.45831	5.88356
261	EXC	40	0.988087	4.3076
262	EXC	80	1.04924	2.20023
263	EXC	40	2.13192	2.20023
264	EXC	40	1.92657	2.20023
265	EXC	25.6125	2.04678	6.69374
266	EXC	51.225	7.09836	6.69374
267	EXC	62.0967	6.3262	6.69374
268	EXC	186.29	2.71917	6.69374
269	EXC	25.6125	5.19384	3.70912
270	EXC	0	17.0366	3.70912
271	EXC	0	6.30939	5.07484
272	EXC	140.911	4.73124	5.49448
273	EXC	62.0967	4.47884	5.49448
274	EXC	32	8.19079	5.49448
275	EXC	110.923	5.98664	5.49448
276	EXC	25.6125	0.828973	1.54258
277	EXC	25.6125	1.35444	1.54258
278	EXC	62.0967	19.7004	3.18498
279	EXC	40	6.18817	5.45986
280	EXC	380.337	0.282539	0.417982
281	EXC	25.6125	1.74034	1.13957
282	EXC	40	4.87232	5.20221
283	EXC	25.6125	4.98468	5.20221
284	EXC	62.0967	5.11784	0.591205
285	EXC	25.6125	26.1358	2.93273
286	EXC	25.6125	19.8258	2.93273
287	EXC	80	3.82283	2.93273
288	EXC	51.225	6.79484	1.49059
289	EXC	32	23.3514	0.986416
290	EXC	0	8.22007	1.68347
291	EXC	25.6125	3.63033	7.56505
292	EXC	124.193	0.608602	0.624477
293	EXC	86.1626	1.12134	0.624477
294	EXC	32	0.999885	0.624477
295	EXC	80	5.36516	1.11503
296	EXC	62.0967	1.26618	1.11503
297	EXC	163.169	21.3618	8.58079
298	EXC	86.1626	17.7987	8.58079
299	EXC	25.6125	9.6225	8.58079
300	EXC	80	2.14707	8.58079
301	EXC	40	0.624166	0.437113
302	EXC	51.225	7.64736	1.73691
303	EXC	86.1626	3.58162	1.73691
304	EXC	80	2.57572	2.54563
