# Supplementary material for: Retinal input integration in excitatory and inhibitory neurons in the mouse superior colliculus in vivo
Source: eLife. 2023 Sep 8;12:RP88289. doi: 10.7554/eLife.88289 (PMC10491433; doi:10.7554/eLife.88289)
Supplement: Figure 3—source data 1. [file elife-88289-fig3-data1.xlsx]

## Sheet: fig3
	SimilarityIndex_all	efficacy_all	mask_EXC_SNRresponse
0	0.0631599	1.81527	FALSE
1	0.0813973	7.34749	FALSE
2	0.071167	3.08833	FALSE
3	0.405637	4.97765	FALSE
4	0.15969	16.3504	FALSE
5	0.250004	3.16869	FALSE
6	0.304189	2.03099	FALSE
7	0.300503	5.88559	FALSE
8	0.314071	3.05469	FALSE
9	0.497435	5.06792	FALSE
10	0.501592	7.77126	FALSE
11	0.357586	2.21271	FALSE
12	0.526053	1.34151	FALSE
13	0.537231	1.94269	FALSE
14	0.419176	8.21701	FALSE
15	0.571035	3.16936	FALSE
16	0.433715	1.6195	FALSE
17	0.583213	4.16948	FALSE
18	0.392087	4.54571	FALSE
19	0.429953	1.46942	FALSE
20	0.376213	1.28167	FALSE
21	0.222646	1.94675	FALSE
22	0.529741	2.73232	FALSE
23	0.281122	2.58667	FALSE
24	0.530888	5.18314	FALSE
25	0.480848	3.97651	FALSE
26	0.289769	2.02957	FALSE
27	0.498986	4.15278	FALSE
28	0.435414	2.31408	FALSE
29	0.227965	1.63458	FALSE
30	0.510486	4.62902	FALSE
31	0.203755	4.6878	FALSE
32	0.492114	14.1568	FALSE
33	0.46863	5.22278	FALSE
34	0.519183	6.43579	FALSE
35	0.365632	4.93651	FALSE
36	0.599494	12.8701	FALSE
37	0.555749	7.60469	FALSE
38	0.661878	4.57289	FALSE
39	0.258744	1.01407	FALSE
40	0.0325867	0.584468	TRUE
41	0.24112	1.35379	FALSE
42	0.602189	2.12975	FALSE
43	0.515206	1.47782	FALSE
44	0.475979	2.08012	FALSE
45	0.0613389	4.8402	FALSE
46	0.411697	3.87105	FALSE
47	0.348597	1.2848	FALSE
48	0.240377	41.1191	FALSE
49	0.572792	5.37889	FALSE
50	0.1637	2.38707	FALSE
51	0.211727	5.60665	FALSE
52	0.317315	8.25968	FALSE
53	0.390994	7.11834	FALSE
54	0.426541	11.6237	FALSE
55	0.574911	3.33536	FALSE
56	0.591944	3.35084	FALSE
57	0.494054	4.65869	FALSE
58	0.47566	2.33609	FALSE
59	0.425208	1.63345	FALSE
60	0.502552	1.19213	FALSE
61	0.341152	9.7812	FALSE
62	0.421599	5.94435	FALSE
63	0.188958	3.28668	FALSE
64	0.375292	5.31639	FALSE
65	0.109972	6.06214	TRUE
66	0.293093	2.1681	FALSE
67	0.158142	2.19432	FALSE
68	0.42019	2.84822	FALSE
69	0.498925	2.75644	FALSE
70	0.272324	8.90122	FALSE
71	0.316706	3.67647	FALSE
72	0.083328	6.16535	FALSE
73	0.0842188	1.51881	TRUE
74	0.3121	1.94111	TRUE
75	0.34005	2.55626	TRUE
76	0.26734	8.53748	TRUE
77	0.359191	2.41291	TRUE
78	0.111989	6.72202	FALSE
79	0.376265	4.86913	FALSE
80	0.507107	2.65712	FALSE
81	0.479565	3.38101	FALSE
82	0.448468	2.17436	FALSE
83	0.196986	0.835049	FALSE
84	0.684769	4.91027	FALSE
85	0.264787	3.72545	FALSE
86	0.376752	1.10349	FALSE
87	0.483329	4.54099	TRUE
88	0.545843	4.47942	FALSE
89	0.589569	18.9744	FALSE
90	0.580835	13.2756	FALSE
91	0.506363	2.73149	FALSE
92	0.149173	12.3534	FALSE
93	0.535689	5.43004	FALSE
94	0.482124	3.75555	FALSE
95	0.16659	10.5606	FALSE
96	0.331689	8.87302	FALSE
97	0.492573	4.94176	FALSE
98	0.613682	3.4334	FALSE
99	-0.0345683	3.67151	FALSE
100	0.577606	2.49775	FALSE
101	0.499831	1.99327	FALSE
102	0	3.94272	FALSE
103	0	2.76726	FALSE
104	0	2.36396	FALSE
105	0	1.35634	FALSE
106	0	2.24354	FALSE
107	0	0.599114	FALSE
108	0	0.836301	FALSE
109	0	1.30906	FALSE
110	0	0.363981	FALSE
111	0.68804	11.4094	FALSE
112	0.689926	7.04559	FALSE
113	0.450229	2.71523	FALSE
114	0.561443	3.00721	FALSE
115	0.596829	5.89488	FALSE
116	0.296145	6.30252	FALSE
117	0.426249	3.95108	FALSE
118	0.47554	4.16531	FALSE
119	0.42375	1.68105	FALSE
120	0.602412	11.1431	FALSE
121	-0.0463038	0.643557	FALSE
122	-0.00708223	0.83708	FALSE
123	0.327401	3.35751	FALSE
124	0.328276	2.99974	FALSE
125	0.31253	8.18911	FALSE
126	0.368488	4.00038	FALSE
127	0.445899	1.86902	FALSE
128	0.453584	4.33141	FALSE
129	0.395178	1.98004	FALSE
130	0.447119	2.91407	FALSE
131	0.452343	3.17318	FALSE
132	-0.224606	0.301283	FALSE
133	0.525464	3.92025	FALSE
134	0.201092	5.21264	TRUE
135	0.109259	1.68711	TRUE
136	0.0906896	1.36933	TRUE
137	0.442592	3.45402	FALSE
138	0.602501	3.39368	TRUE
139	0.71663	5.23509	TRUE
140	0.648043	13.3799	FALSE
141	0.600923	4.41767	FALSE
142	0.328513	1.10432	FALSE
143	0.487235	4.65676	FALSE
144	0.466919	3.02996	FALSE
145	0.470396	5.55604	FALSE
146	0.331885	5.11299	FALSE
147	0.21811	1.42841	FALSE
148	0.532442	3.81161	FALSE
149	0.48197	1.58211	FALSE
150	0.34405	2.76928	FALSE
151	0.409094	1.65962	FALSE
152	0.542474	3.87228	FALSE
153	-0.0745495	1.13251	FALSE
154	0.107539	3.3588	FALSE
155	0.558032	4.81354	FALSE
156	0.480659	3.53813	FALSE
157	0.0934428	3.92549	FALSE
158	0.55859	9.63009	FALSE
159	0.547175	5.24788	FALSE
160	0.460641	11.4764	FALSE
161	0.466922	7.90581	FALSE
162	0.0359832	6.06816	FALSE
163	0.527213	2.16911	FALSE
164	0.464172	2.79224	FALSE
165	0.464938	3.71605	FALSE
166	0.21982	15.4635	FALSE
167	0.16963	7.81141	FALSE
168	0.478895	6.90424	FALSE
169	0.693014	11.8693	FALSE
170	0.200701	10.5777	FALSE
171	0.290367	4.84316	TRUE
172	0.236499	1.06212	TRUE
173	0.302991	5.76713	FALSE
174	0.214495	0.477048	FALSE
175	0.651861	3.31312	FALSE
176	0.407641	3.54691	FALSE
177	0.480749	2.63182	FALSE
178	0.555178	3.45557	FALSE
179	0.223882	1.5445	FALSE
180	0.253133	1.77638	FALSE
181	0.438074	8.0109	TRUE
182	0.389027	7.58833	TRUE
183	0.359601	6.26014	TRUE
184	0.364507	2.02349	FALSE
185	0.558636	2.23019	FALSE
186	0.65895	3.77515	FALSE
187	0.584536	1.83845	FALSE
188	0.564775	4.19987	FALSE
189	0.410838	1.09437	FALSE
190	0.575216	1.387	FALSE
191	0.452444	1.70916	FALSE
192	0.47655	2.08612	FALSE
193	0.557272	4.78499	TRUE
194	0.186901	1.03063	FALSE
195	0.593532	8.62029	TRUE
196	0.139716	5.02799	FALSE
197	0.340387	18.2797	FALSE
198	0.610882	18.104	FALSE
199	-0.0438144	25.6515	FALSE
200	0.304635	9.12711	FALSE
201	0.256366	2.06332	FALSE
202	0.0385895	5.67468	FALSE
203	0.138819	1.06426	FALSE
204	0.309727	3.70763	FALSE
205	0.449582	0.619835	FALSE
206	0.110208	2.15192	FALSE
207	0.287428	1.56514	FALSE
208	-0.0218349	0.854521	FALSE
209	0.674001	5.76796	FALSE
210	0.320283	0.15499	FALSE
211	0.596617	3.47122	FALSE
212	0.521574	2.47859	FALSE
213	0.399613	4.25881	FALSE
214	0.578232	15.7731	FALSE
215	0.339571	0.191636	FALSE
216	0.478964	8.02894	FALSE
217	0.254059	3.42974	FALSE
218	0.710477	19.7063	FALSE
219	0.256179	4.23784	FALSE
220	0.127215	3.03146	FALSE
221	0.285437	3.44297	FALSE
222	0.283077	12.0194	FALSE
223	0.389905	1.65935	FALSE
224	0	27.7954	FALSE
225	0.250028	5.48502	FALSE
226	0.314211	2.16216	FALSE
227	0.299788	6.30402	FALSE
228	0.330507	3.26919	FALSE
229	0.387856	1.81904	FALSE
230	0.408041	4.95209	FALSE
231	0.576112	11.7267	FALSE
232	0.3933	5.53281	FALSE
233	0.547075	19.0446	FALSE
234	0.534157	22.6568	FALSE
235	0.355352	4.99562	FALSE
236	0.233451	2.9023	FALSE
237	0.269379	2.78643	FALSE
238	0.189527	1.45831	FALSE
239	0.0449192	0.988087	FALSE
240	0.535792	4.04851	FALSE
241	-0.0525435	1.46944	FALSE
242	0.57351	5.27153	FALSE
243	0.0789399	1.10081	FALSE
244	0.0701146	1.04924	FALSE
245	0.350103	2.13192	FALSE
246	0.409604	1.92657	FALSE
247	-0.0257767	2.04678	FALSE
248	0.607795	7.09836	FALSE
249	0.467574	6.3262	FALSE
250	0.169714	2.71917	FALSE
251	0.626852	5.19384	FALSE
252	0.689591	17.0366	FALSE
253	0.578423	6.30939	FALSE
254	0.213351	4.73124	FALSE
255	0.329053	4.47884	FALSE
256	0.47261	8.19079	FALSE
257	0.532483	5.98664	FALSE
258	0.306998	0.828973	FALSE
259	0.339284	1.35444	FALSE
260	0.850216	19.7004	FALSE
261	0.616415	2.22141	FALSE
262	0.626914	1.61219	FALSE
263	0.681405	3.30425	FALSE
264	0.55249	2.97934	FALSE
265	0.668063	6.18817	FALSE
266	0.175378	0.282539	FALSE
267	0.612745	1.74034	FALSE
268	0.6672	4.87232	FALSE
269	0.637783	4.98468	FALSE
270	0.236645	5.11784	FALSE
271	0.427234	26.1358	FALSE
272	0.210043	19.8258	FALSE
273	0.23073	3.82283	FALSE
274	0.0409042	6.79484	FALSE
275	0.542069	23.3514	FALSE
276	0.644739	8.22007	FALSE
277	0.213308	3.63033	FALSE
278	0.083582	0.608602	FALSE
279	0.291679	1.12134	FALSE
280	0.303272	0.999885	FALSE
281	0.595519	5.36516	FALSE
282	0.164329	1.26618	FALSE
283	0.606405	8.399	FALSE
284	0.603326	21.3618	FALSE
285	0.710126	17.7987	FALSE
286	0.556503	9.6225	FALSE
287	0.236135	2.14707	FALSE
288	0.335231	0.624166	FALSE
289	0.360752	7.05357	FALSE
290	0.100211	38.2158	FALSE
291	0.0359867	19.1096	FALSE
292	0.0954857	7.64736	FALSE
293	0.200165	3.58162	FALSE
294	0.451431	2.57572	FALSE
295	0.144902	8.11467	FALSE
296	0.170323	7.70645	FALSE
297	0.121503	2.21134	FALSE
298	0.230652	4.27439	FALSE
299	0.439832	4.25583	FALSE
300	0.199719	43.9152	FALSE
301	0.122798	17.556	FALSE
302	0.283787	27.6932	FALSE
303	0.434932	20.0121	FALSE
304	0.208956	15.7361	FALSE
305	0.183096	22.1279	FALSE
306	0.214974	62.0483	FALSE
307	0.56616	4.01312	FALSE
308	0.447997	8.45994	FALSE
309	0.436831	3.51535	FALSE
310	0.571693	11.5152	TRUE
311	0.560274	5.54924	TRUE
312	0.354038	1.41707	TRUE
313	0.347159	6.39727	FALSE
314	0.243087	2.8509	TRUE
315	0.222991	7.67385	TRUE
316	0.44173	9.00683	TRUE
317	0.536525	8.71929	TRUE
318	0.250467	1.62345	FALSE
319	0.639502	0.64564	FALSE
320	0.531168	0.673983	FALSE
321	0.657008	1.5172	TRUE
322	0.30002	0.485559	FALSE
323	0.526803	0.997689	FALSE
324	0.633932	4.33861	FALSE
325	0.568845	2.78457	TRUE
326	0.369085	1.72381	FALSE
327	0.134572	32.7218	FALSE
328	0.118865	18.0761	FALSE
329	0.131424	30.1158	FALSE
330	0.113243	5.21866	FALSE
331	0.294234	5.23696	FALSE
