# Supplementary material for: Retinal input integration in excitatory and inhibitory neurons in the mouse superior colliculus in vivo
Source: eLife. 2023 Sep 8;12:RP88289. doi: 10.7554/eLife.88289 (PMC10491433; doi:10.7554/eLife.88289)
Supplement: Figure 5—source data 1. [file elife-88289-fig5-data1.xlsx]

## Sheet: fig5
	Contribution	Mean_FR_NM_pairs	SimilarityIndex_all	EXC	INH	mask_SLSD_EXC	mask_SLSD_INH
0	19.3819	3.47667	0.0631599	TRUE	FALSE	FALSE	FALSE
1	9.94452	6.08333	0.0813973	TRUE	FALSE	FALSE	FALSE
2	9.79223	6.66333	0.071167	TRUE	FALSE	FALSE	FALSE
3	10.9396	6.66333	0.405637	TRUE	FALSE	FALSE	FALSE
4	19.5755	4.25667	0.15969	TRUE	FALSE	FALSE	FALSE
5	16.7101	4.63333	0.250004	TRUE	FALSE	FALSE	FALSE
6	19.2537	4.63333	0.304189	TRUE	FALSE	TRUE	FALSE
7	11.337	6.01	0.300503	TRUE	FALSE	FALSE	FALSE
8	9.88124	6.01	0.314071	TRUE	FALSE	FALSE	FALSE
9	20.0378	6.01	0.497435	TRUE	FALSE	TRUE	FALSE
10	15.6874	6.01	0.501592	TRUE	FALSE	TRUE	FALSE
11	12.8957	6.01	0.357586	TRUE	FALSE	TRUE	FALSE
12	40.009	1.8	0.526053	TRUE	FALSE	TRUE	FALSE
13	44.665	1.8	0.537231	TRUE	FALSE	TRUE	FALSE
14	17.8856	9.52333	0.419176	TRUE	FALSE	TRUE	FALSE
15	47.4515	2.72	0.571035	TRUE	FALSE	TRUE	FALSE
16	29.8288	2.72	0.433715	TRUE	FALSE	TRUE	FALSE
17	42.3413	2.72	0.583213	TRUE	FALSE	TRUE	FALSE
18	18.217	22.1233	0.392087	TRUE	FALSE	TRUE	FALSE
19	22.2022	2.67	0.429953	TRUE	FALSE	TRUE	FALSE
20	26.0617	2.43333	0.376213	TRUE	FALSE	TRUE	FALSE
21	16.4961	2.43333	0.222646	TRUE	FALSE	TRUE	FALSE
22	37.2794	2.43333	0.529741	TRUE	FALSE	TRUE	FALSE
23	18.4533	6.53	0.281122	TRUE	FALSE	TRUE	FALSE
24	21.7707	6.53	0.530888	TRUE	FALSE	TRUE	FALSE
25	23.7322	6.53	0.480848	TRUE	FALSE	TRUE	FALSE
26	11.6812	6.53	0.289769	TRUE	FALSE	FALSE	FALSE
27	12.9181	4.38333	0.498986	FALSE	FALSE	FALSE	FALSE
28	22.6344	4.38333	0.435414	FALSE	FALSE	FALSE	FALSE
29	12.1743	4.38333	0.227965	FALSE	FALSE	FALSE	FALSE
30	25.4389	4.38333	0.510486	FALSE	FALSE	FALSE	FALSE
31	15.8806	5.99	0.203755	TRUE	FALSE	TRUE	FALSE
32	7.19741	5.99	0.492114	TRUE	FALSE	TRUE	FALSE
33	15.186	13.0967	0.46863	TRUE	FALSE	TRUE	FALSE
34	29.6301	13.0967	0.519183	TRUE	FALSE	FALSE	FALSE
35	10.3279	10.6533	0.365632	TRUE	FALSE	FALSE	FALSE
36	46.6094	10.6533	0.599494	TRUE	FALSE	FALSE	FALSE
37	27.1614	10.6533	0.555749	TRUE	FALSE	FALSE	FALSE
38	38.1541	10.6533	0.661878	TRUE	FALSE	FALSE	FALSE
39	16.3635	3.07333	0.258744	TRUE	FALSE	FALSE	FALSE
40	8.49853	7.55667	0.0325867	FALSE	TRUE	FALSE	TRUE
41	31.258	1.73	0.24112	TRUE	FALSE	FALSE	FALSE
42	19.1685	1.73	0.602189	TRUE	FALSE	TRUE	FALSE
43	51.3678	1.73	0.515206	TRUE	FALSE	TRUE	FALSE
44	55.6035	1.73	0.475979	TRUE	FALSE	FALSE	FALSE
45	9.23582	11.6033	0.0613389	TRUE	FALSE	FALSE	FALSE
46	24.5865	6.71333	0.411697	TRUE	FALSE	TRUE	FALSE
47	29.7109	1.48	0.348597	TRUE	FALSE	TRUE	FALSE
48	13.5267	17.13	0.240377	TRUE	FALSE	FALSE	FALSE
49	50.194	10.3833	0.572792	TRUE	FALSE	FALSE	FALSE
50	6.89221	8.45333	0.1637	TRUE	FALSE	FALSE	FALSE
51	6.29719	21.1567	0.211727	TRUE	FALSE	FALSE	FALSE
52	9.36032	21.1567	0.317315	TRUE	FALSE	FALSE	FALSE
53	6.18548	21.1567	0.390994	TRUE	FALSE	FALSE	FALSE
54	14.9832	21.1567	0.426541	TRUE	FALSE	FALSE	FALSE
55	11.6221	8.05333	0.574911	TRUE	FALSE	TRUE	FALSE
56	21.7815	8.05333	0.591944	TRUE	FALSE	TRUE	FALSE
57	21.3248	8.05333	0.494054	TRUE	FALSE	TRUE	FALSE
58	27.1949	8.05333	0.47566	TRUE	FALSE	FALSE	FALSE
59	31.948	2.12667	0.425208	TRUE	FALSE	FALSE	FALSE
60	41.7844	2.12667	0.502552	TRUE	FALSE	TRUE	FALSE
61	4.91937	8.1	0.341152	FALSE	TRUE	FALSE	FALSE
62	4.71421	8.1	0.421599	FALSE	TRUE	FALSE	FALSE
63	2.31454	10.7133	0.188958	TRUE	FALSE	FALSE	FALSE
64	12.9162	4.02667	0.375292	FALSE	TRUE	FALSE	FALSE
65	7.78289	4.02667	0.109972	FALSE	TRUE	FALSE	TRUE
66	9.30049	4.02667	0.293093	FALSE	TRUE	FALSE	FALSE
67	6.65028	1.82667	0.158142	TRUE	FALSE	FALSE	FALSE
68	15.4028	1.82667	0.42019	TRUE	FALSE	TRUE	FALSE
69	13.061	1.82667	0.498925	TRUE	FALSE	TRUE	FALSE
70	14.4113	3.15333	0.272324	FALSE	FALSE	FALSE	FALSE
71	10.121	3.15333	0.316706	FALSE	FALSE	FALSE	FALSE
72	4.33045	5.80333	0.083328	TRUE	FALSE	FALSE	FALSE
73	11.6101	5.94667	0.0842188	FALSE	TRUE	FALSE	TRUE
74	15.7542	5.94667	0.3121	FALSE	TRUE	FALSE	TRUE
75	15.9398	5.94667	0.34005	FALSE	TRUE	FALSE	TRUE
76	21.7892	13.85	0.26734	FALSE	TRUE	FALSE	TRUE
77	23.3349	5.06	0.359191	FALSE	TRUE	FALSE	TRUE
78	1.27155	29.64	0.111989	FALSE	TRUE	FALSE	FALSE
79	10.1878	9.67667	0.376265	TRUE	FALSE	TRUE	FALSE
80	15.194	5.30333	0.507107	FALSE	FALSE	FALSE	FALSE
81	23.6719	13.5333	0.479565	TRUE	FALSE	TRUE	FALSE
82	19.4621	13.5333	0.448468	TRUE	FALSE	TRUE	FALSE
83	30.1778	0.32	0.196986	TRUE	FALSE	TRUE	FALSE
84	45.0856	2.18333	0.684769	TRUE	FALSE	TRUE	FALSE
85	22.8443	4.08333	0.264787	TRUE	FALSE	TRUE	FALSE
86	25.5026	1.04333	0.376752	TRUE	FALSE	TRUE	FALSE
87	22.6942	2.99667	0.483329	FALSE	TRUE	FALSE	TRUE
88	21.3521	4.06333	0.545843	TRUE	FALSE	FALSE	FALSE
89	11.9359	3.78182	0.589569	TRUE	FALSE	FALSE	FALSE
90	19.0577	3.78182	0.580835	TRUE	FALSE	FALSE	FALSE
91	10.7952	7.99091	0.506363	TRUE	FALSE	FALSE	FALSE
92	4.69517	7.99091	0.149173	TRUE	FALSE	FALSE	FALSE
93	9.51358	7.99091	0.535689	TRUE	FALSE	FALSE	FALSE
94	7.78128	7.99091	0.482124	TRUE	FALSE	FALSE	FALSE
95	7.37813	7.99091	0.16659	TRUE	FALSE	FALSE	FALSE
96	11.9385	5.60909	0.331689	TRUE	FALSE	TRUE	FALSE
97	5.53644	2.80909	0.492573	FALSE	FALSE	FALSE	FALSE
98	20.3758	5.4303	0.613682	TRUE	FALSE	FALSE	FALSE
99	2.41557	5.4303	-0.0345683	TRUE	FALSE	FALSE	FALSE
100	10.7843	5.4303	0.577606	TRUE	FALSE	FALSE	FALSE
101	10.4861	5.4303	0.499831	TRUE	FALSE	FALSE	FALSE
102	53.0393	3.4697	0	TRUE	FALSE	FALSE	FALSE
103	6.3197	3.4697	0	TRUE	FALSE	FALSE	FALSE
104	24.4047	3.4697	0	TRUE	FALSE	FALSE	FALSE
105	18.9993	3.4697	0	TRUE	FALSE	FALSE	FALSE
106	11.1926	3.4697	0	TRUE	FALSE	FALSE	FALSE
107	28.8657	3.4697	0	TRUE	FALSE	FALSE	FALSE
108	33.7757	0.851515	0	TRUE	FALSE	FALSE	FALSE
109	27.3913	0.851515	0	TRUE	FALSE	FALSE	FALSE
110	14.8741	0.851515	0	TRUE	FALSE	FALSE	FALSE
111	52.2164	11.4879	0.68804	TRUE	FALSE	FALSE	FALSE
112	24.0344	6.87273	0.689926	TRUE	FALSE	FALSE	FALSE
113	17.0523	6.87273	0.450229	TRUE	FALSE	FALSE	FALSE
114	26.5038	6.87273	0.561443	TRUE	FALSE	FALSE	FALSE
115	12.5491	6.87273	0.596829	TRUE	FALSE	FALSE	FALSE
116	18.9006	3.39091	0.296145	FALSE	TRUE	FALSE	FALSE
117	16.8068	3.39091	0.426249	FALSE	TRUE	FALSE	FALSE
118	22.3439	1.63636	0.47554	TRUE	FALSE	FALSE	FALSE
119	21.488	1.63636	0.42375	TRUE	FALSE	FALSE	FALSE
120	23.1119	4.37576	0.602412	TRUE	FALSE	FALSE	FALSE
121	10.8044	4.37576	-0.0463038	TRUE	FALSE	FALSE	FALSE
122	9.62893	4.37576	-0.00708223	TRUE	FALSE	FALSE	FALSE
123	18.3292	8.30909	0.327401	TRUE	FALSE	FALSE	FALSE
124	15.0865	8.30909	0.328276	TRUE	FALSE	FALSE	FALSE
125	15.7319	8.30909	0.31253	TRUE	FALSE	FALSE	FALSE
126	16.833	8.30909	0.368488	TRUE	FALSE	FALSE	FALSE
127	6.85036	7.53939	0.445899	FALSE	TRUE	FALSE	FALSE
128	6.94493	7.53939	0.453584	FALSE	TRUE	FALSE	FALSE
129	3.66757	7.53939	0.395178	FALSE	TRUE	FALSE	FALSE
130	13.0376	7.53939	0.447119	FALSE	TRUE	FALSE	FALSE
131	12.2009	7.53939	0.452343	FALSE	TRUE	FALSE	FALSE
132	4.3553	3.77576	-0.224606	FALSE	TRUE	FALSE	FALSE
133	38.8128	4.45455	0.525464	FALSE	TRUE	FALSE	FALSE
134	12.6719	5.99697	0.201092	FALSE	TRUE	FALSE	TRUE
135	10.1136	2.87879	0.109259	FALSE	TRUE	FALSE	TRUE
136	8.53809	2.87879	0.0906896	FALSE	TRUE	FALSE	TRUE
137	37.4382	2.05152	0.442592	FALSE	FALSE	FALSE	FALSE
138	28.6353	2.74242	0.602501	FALSE	TRUE	FALSE	TRUE
139	31.5082	2.74242	0.71663	FALSE	TRUE	FALSE	TRUE
140	30.0596	7.71818	0.648043	FALSE	TRUE	FALSE	FALSE
141	20.8838	7.71818	0.600923	FALSE	TRUE	FALSE	FALSE
142	9.88627	4.57576	0.328513	FALSE	TRUE	FALSE	FALSE
143	6.36553	23.4545	0.487235	FALSE	TRUE	FALSE	FALSE
144	10.2542	11.8818	0.466919	FALSE	TRUE	FALSE	FALSE
145	21.894	11.8818	0.470396	FALSE	TRUE	FALSE	FALSE
146	12.6541	8.15758	0.331885	FALSE	TRUE	FALSE	FALSE
147	4.04199	9.34545	0.21811	TRUE	FALSE	FALSE	FALSE
148	15.0926	3.27576	0.532442	TRUE	FALSE	FALSE	FALSE
149	21.9378	3.26364	0.48197	TRUE	FALSE	FALSE	FALSE
150	3.2554	1.24242	0.34405	TRUE	FALSE	FALSE	FALSE
151	4.87074	1.24242	0.409094	TRUE	FALSE	FALSE	FALSE
152	17.8782	2.1303	0.542474	TRUE	FALSE	FALSE	FALSE
153	6.80735	2.47576	-0.0745495	TRUE	FALSE	FALSE	FALSE
154	18.7758	4.10606	0.107539	TRUE	FALSE	FALSE	FALSE
155	28.3377	4.10606	0.558032	TRUE	FALSE	FALSE	FALSE
156	8.74103	4.10606	0.480659	TRUE	FALSE	FALSE	FALSE
157	11.0184	11.4788	0.0934428	FALSE	FALSE	FALSE	FALSE
158	18.2523	11.4788	0.55859	FALSE	FALSE	FALSE	FALSE
159	6.37855	11.4788	0.547175	FALSE	FALSE	FALSE	FALSE
160	5.19589	2.83333	0.460641	FALSE	TRUE	FALSE	FALSE
161	7.89012	2.83333	0.466922	FALSE	TRUE	FALSE	FALSE
162	4.3324	16.9364	0.0359832	FALSE	TRUE	FALSE	FALSE
163	11.0335	2.97273	0.527213	FALSE	TRUE	FALSE	FALSE
164	31.705	0.59697	0.464172	FALSE	TRUE	FALSE	FALSE
165	5.84143	1.06364	0.464938	TRUE	FALSE	TRUE	FALSE
166	2.55125	8.06667	0.21982	TRUE	FALSE	TRUE	FALSE
167	5.17974	8.06667	0.16963	TRUE	FALSE	TRUE	FALSE
168	12.5235	10.4273	0.478895	TRUE	FALSE	TRUE	FALSE
169	53.2221	9.69697	0.693014	FALSE	FALSE	FALSE	FALSE
170	7.80523	6.06364	0.200701	FALSE	TRUE	FALSE	FALSE
171	7.48584	5.24848	0.290367	FALSE	TRUE	FALSE	TRUE
172	4.59484	1.58788	0.236499	FALSE	TRUE	FALSE	TRUE
173	5.72707	2.13636	0.302991	TRUE	FALSE	TRUE	FALSE
174	31.1836	0.351515	0.214495	TRUE	FALSE	TRUE	FALSE
175	29.5394	3.28182	0.651861	TRUE	FALSE	TRUE	FALSE
176	34.7821	6.05152	0.407641	TRUE	FALSE	TRUE	FALSE
177	64.378	1.23333	0.480749	TRUE	FALSE	FALSE	FALSE
178	59.3889	1.23333	0.555178	TRUE	FALSE	FALSE	FALSE
179	27.9178	1.62121	0.223882	TRUE	FALSE	FALSE	FALSE
180	23.4658	1.62121	0.253133	TRUE	FALSE	FALSE	FALSE
181	7.40245	1.73333	0.438074	FALSE	TRUE	FALSE	TRUE
182	4.63055	1.73333	0.389027	FALSE	TRUE	FALSE	TRUE
183	5.50176	4.96364	0.359601	FALSE	TRUE	FALSE	TRUE
184	37.0391	2.64848	0.364507	TRUE	FALSE	TRUE	FALSE
185	52.4748	1.04545	0.558636	TRUE	FALSE	TRUE	FALSE
186	49.6474	1.46364	0.65895	TRUE	FALSE	FALSE	FALSE
187	40.9504	1.55152	0.584536	TRUE	FALSE	FALSE	FALSE
188	49.9063	1.55152	0.564775	TRUE	FALSE	FALSE	FALSE
189	24.5685	2.31212	0.410838	TRUE	FALSE	FALSE	FALSE
190	37.4987	0.854545	0.575216	TRUE	FALSE	FALSE	FALSE
191	34.1181	0.854545	0.452444	TRUE	FALSE	FALSE	FALSE
192	33.4479	2.08182	0.47655	TRUE	FALSE	FALSE	FALSE
193	25.796	7.93636	0.557272	FALSE	TRUE	FALSE	TRUE
194	21.351	0.757576	0.186901	FALSE	TRUE	FALSE	FALSE
195	6.57212	23.6273	0.593532	FALSE	TRUE	FALSE	TRUE
196	3.02987	5.9697	0.139716	TRUE	FALSE	FALSE	FALSE
197	6.57947	1.74242	0.340387	TRUE	FALSE	TRUE	FALSE
198	53.9152	0.330303	0.610882	TRUE	FALSE	TRUE	FALSE
199	1.03359	12.9515	-0.0438144	FALSE	TRUE	FALSE	FALSE
200	5.6962	1.49091	0.304635	TRUE	FALSE	TRUE	FALSE
201	3.51409	1.74545	0.256366	TRUE	FALSE	FALSE	FALSE
202	2.62795	5.64545	0.0385895	TRUE	FALSE	FALSE	FALSE
203	3.3317	5.64545	0.138819	TRUE	FALSE	FALSE	FALSE
204	14.3765	1.03939	0.309727	FALSE	TRUE	FALSE	FALSE
205	28.6824	1.03939	0.449582	FALSE	TRUE	FALSE	FALSE
206	16.4762	3.1	0.110208	TRUE	FALSE	FALSE	FALSE
207	17.0699	1.44242	0.287428	TRUE	FALSE	FALSE	FALSE
208	18.166	1.20909	-0.0218349	TRUE	FALSE	FALSE	FALSE
209	21.8258	2.56364	0.674001	TRUE	FALSE	FALSE	FALSE
210	17.1835	0.0757576	0.320283	TRUE	FALSE	TRUE	FALSE
211	39.6623	0.927273	0.596617	TRUE	FALSE	TRUE	FALSE
212	65.8407	0.260606	0.521574	TRUE	FALSE	TRUE	FALSE
213	30.743	3.29697	0.399613	TRUE	FALSE	TRUE	FALSE
214	26.2946	3.29697	0.578232	TRUE	FALSE	TRUE	FALSE
215	16.2866	0.10303	0.339571	TRUE	FALSE	TRUE	FALSE
216	28.0167	4.4697	0.478964	TRUE	FALSE	TRUE	FALSE
217	20.6279	5.89394	0.254059	FALSE	TRUE	FALSE	FALSE
218	16.0333	5.89394	0.710477	FALSE	TRUE	FALSE	FALSE
219	2.66559	10.7061	0.256179	FALSE	TRUE	FALSE	FALSE
220	7.8201	2.22727	0.127215	FALSE	FALSE	FALSE	FALSE
221	11.0389	2.22727	0.285437	FALSE	FALSE	FALSE	FALSE
222	6.41425	0.521212	0.283077	TRUE	FALSE	TRUE	FALSE
223	16.784	0.521212	0.389905	TRUE	FALSE	TRUE	FALSE
224	5.09327	0.824242	0	TRUE	FALSE	FALSE	FALSE
225	5.9736	0.154545	0.250028	TRUE	FALSE	FALSE	FALSE
226	18.4158	0.154545	0.314211	TRUE	FALSE	TRUE	FALSE
227	7.21122	0.154545	0.299788	TRUE	FALSE	TRUE	FALSE
228	9.52145	0.154545	0.330507	TRUE	FALSE	TRUE	FALSE
229	25.4785	0.154545	0.387856	TRUE	FALSE	TRUE	FALSE
230	9.45814	2.42424	0.408041	TRUE	FALSE	FALSE	FALSE
231	17.3277	2.42424	0.576112	TRUE	FALSE	TRUE	FALSE
232	7.42071	2.42424	0.3933	TRUE	FALSE	FALSE	FALSE
233	14.8269	0.990909	0.547075	TRUE	FALSE	FALSE	FALSE
234	15.1037	0.990909	0.534157	TRUE	FALSE	FALSE	FALSE
235	8.21665	0.990909	0.355352	TRUE	FALSE	FALSE	FALSE
236	20.851	0.990909	0.233451	TRUE	FALSE	FALSE	FALSE
237	14.7616	2.90606	0.269379	TRUE	FALSE	FALSE	FALSE
238	10.469	2.90606	0.189527	TRUE	FALSE	FALSE	FALSE
239	8.43129	0.8	0.0449192	TRUE	FALSE	FALSE	FALSE
240	19.095	3.94848	0.535792	FALSE	FALSE	FALSE	FALSE
241	14.4305	3.94848	-0.0525435	FALSE	FALSE	FALSE	FALSE
242	26.679	3.94848	0.57351	FALSE	FALSE	FALSE	FALSE
243	12.5398	3.94848	0.0789399	FALSE	FALSE	FALSE	FALSE
244	16.2469	1.13333	0.0701146	TRUE	FALSE	FALSE	FALSE
245	19.38	1.13333	0.350103	TRUE	FALSE	FALSE	FALSE
246	30.8917	1.13333	0.409604	TRUE	FALSE	TRUE	FALSE
247	15.6063	8.21818	-0.0257767	TRUE	FALSE	TRUE	FALSE
248	37.6914	8.21818	0.607795	TRUE	FALSE	TRUE	FALSE
249	14.7535	8.21818	0.467574	TRUE	FALSE	TRUE	FALSE
250	9.20967	8.21818	0.169714	TRUE	FALSE	TRUE	FALSE
251	54.5819	1.69697	0.626852	TRUE	FALSE	TRUE	FALSE
252	32.1223	1.69697	0.689591	TRUE	FALSE	TRUE	FALSE
253	40.9871	2.85455	0.578423	TRUE	FALSE	TRUE	FALSE
254	23.5807	7.62727	0.213351	TRUE	FALSE	FALSE	FALSE
255	37.6656	7.62727	0.329053	TRUE	FALSE	TRUE	FALSE
256	30.7622	7.62727	0.47261	TRUE	FALSE	TRUE	FALSE
257	19.6427	7.62727	0.532483	TRUE	FALSE	TRUE	FALSE
258	10.7913	0.945455	0.306998	TRUE	FALSE	FALSE	FALSE
259	18.1316	0.945455	0.339284	TRUE	FALSE	FALSE	FALSE
260	58.3736	1.30909	0.850216	TRUE	FALSE	TRUE	FALSE
261	18.6697	1.2303	0.616415	FALSE	TRUE	FALSE	FALSE
262	38.8432	1.2303	0.626914	FALSE	TRUE	FALSE	FALSE
263	38.2505	1.2303	0.681405	FALSE	TRUE	FALSE	FALSE
264	61.1898	1.2303	0.55249	FALSE	TRUE	FALSE	FALSE
265	35.8725	4.24242	0.668063	TRUE	FALSE	TRUE	FALSE
266	15.4229	0.212121	0.175378	TRUE	FALSE	FALSE	FALSE
267	46.9617	1.91818	0.612745	TRUE	FALSE	FALSE	FALSE
268	33.386	5.30909	0.6672	TRUE	FALSE	FALSE	FALSE
269	11.0147	5.30909	0.637783	TRUE	FALSE	FALSE	FALSE
270	7.14034	0.842424	0.236645	TRUE	FALSE	FALSE	FALSE
271	10.87	2.75455	0.427234	TRUE	FALSE	FALSE	FALSE
272	17.7445	2.75455	0.210043	TRUE	FALSE	FALSE	FALSE
273	3.10927	2.75455	0.23073	TRUE	FALSE	FALSE	FALSE
274	12.3535	1.03333	0.0409042	TRUE	FALSE	FALSE	FALSE
275	28.1122	2.53636	0.542069	TRUE	FALSE	FALSE	FALSE
276	22.0987	1.47273	0.644739	TRUE	FALSE	FALSE	FALSE
277	15.1956	4.1697	0.213308	TRUE	FALSE	FALSE	FALSE
278	28.3383	0.490909	0.083582	TRUE	FALSE	FALSE	FALSE
279	32.7173	0.490909	0.291679	TRUE	FALSE	FALSE	FALSE
280	44.5721	0.490909	0.303272	TRUE	FALSE	TRUE	FALSE
281	37.3182	0.572727	0.595519	TRUE	FALSE	TRUE	FALSE
282	22.9112	0.572727	0.164329	TRUE	FALSE	TRUE	FALSE
283	41.0192	6.55758	0.606405	FALSE	FALSE	FALSE	FALSE
284	51.5868	9.52121	0.603326	TRUE	FALSE	FALSE	FALSE
285	69.4512	9.52121	0.710126	TRUE	FALSE	TRUE	FALSE
286	34.2761	9.52121	0.556503	TRUE	FALSE	TRUE	FALSE
287	10.9625	9.52121	0.236135	TRUE	FALSE	TRUE	FALSE
288	42.6499	0.290909	0.335231	TRUE	FALSE	FALSE	FALSE
289	2.93821	0.830303	0.360752	FALSE	TRUE	FALSE	FALSE
290	1.24325	17.0667	0.100211	FALSE	TRUE	FALSE	FALSE
291	0.800019	17.0667	0.0359867	FALSE	TRUE	FALSE	FALSE
292	2.71775	0.572727	0.0954857	TRUE	FALSE	FALSE	FALSE
293	3.59174	0.572727	0.200165	TRUE	FALSE	FALSE	FALSE
294	9.39836	0.824242	0.451431	TRUE	FALSE	FALSE	FALSE
295	6.69443	2.54848	0.144902	FALSE	FALSE	FALSE	FALSE
296	9.46321	2.54848	0.170323	FALSE	FALSE	FALSE	FALSE
297	9.76785	2.54848	0.121503	FALSE	FALSE	FALSE	FALSE
298	2.95002	2.54848	0.230652	FALSE	FALSE	FALSE	FALSE
299	10.9594	2.54848	0.439832	FALSE	FALSE	FALSE	FALSE
300	6.63796	3.10606	0.199719	FALSE	TRUE	FALSE	FALSE
301	3.59556	3.10606	0.122798	FALSE	TRUE	FALSE	FALSE
302	1.3068	9.93939	0.283787	FALSE	TRUE	FALSE	FALSE
303	16.1985	9.93939	0.434932	FALSE	TRUE	FALSE	FALSE
304	1.93644	1.46667	0.208956	FALSE	TRUE	FALSE	FALSE
305	1.545	12.3606	0.183096	FALSE	TRUE	FALSE	FALSE
306	4.27767	12.3606	0.214974	FALSE	TRUE	FALSE	FALSE
307	35.1371	4.34545	0.56616	FALSE	TRUE	FALSE	FALSE
308	73.4048	1.46667	0.447997	FALSE	TRUE	FALSE	FALSE
309	15.073	1.09091	0.436831	FALSE	TRUE	FALSE	FALSE
310	8.01154	1.09091	0.571693	FALSE	TRUE	FALSE	TRUE
311	23.5733	1.09091	0.560274	FALSE	TRUE	FALSE	TRUE
312	10.9512	1.34545	0.354038	FALSE	TRUE	FALSE	TRUE
313	15.1283	19.4758	0.347159	FALSE	TRUE	FALSE	FALSE
314	24.1056	6.52727	0.243087	FALSE	TRUE	FALSE	TRUE
315	9.15717	6.52727	0.222991	FALSE	TRUE	FALSE	TRUE
316	27.2406	6.52727	0.44173	FALSE	TRUE	FALSE	TRUE
317	22.7054	6.52727	0.536525	FALSE	TRUE	FALSE	TRUE
318	14.802	6.52727	0.250467	FALSE	TRUE	FALSE	FALSE
319	28.1171	1.02121	0.639502	FALSE	TRUE	FALSE	FALSE
320	33.5854	1.02121	0.531168	FALSE	TRUE	FALSE	FALSE
321	51.3858	0.536364	0.657008	FALSE	TRUE	FALSE	TRUE
322	39.296	0.536364	0.30002	FALSE	TRUE	FALSE	FALSE
323	23.9915	3.21818	0.526803	FALSE	TRUE	FALSE	FALSE
324	41.8575	3.21818	0.633932	FALSE	TRUE	FALSE	FALSE
325	10.7432	3.21818	0.568845	FALSE	TRUE	FALSE	TRUE
326	31.4583	3.21818	0.369085	FALSE	TRUE	FALSE	FALSE
327	4.46211	5.53939	0.134572	FALSE	FALSE	FALSE	FALSE
328	2.87258	5.53939	0.118865	FALSE	FALSE	FALSE	FALSE
329	1.46971	9.62424	0.131424	FALSE	TRUE	FALSE	FALSE
330	7.78727	9.62424	0.113243	FALSE	TRUE	FALSE	FALSE
331	8.35824	14.8667	0.294234	FALSE	TRUE	FALSE	FALSE
